# Supplementary material for: Advancing Risk Assessment of Intermediate Risk Prostate Cancer Patients
Source: Cancers (Basel). 2019 Jun 20;11(6):855. doi: 10.3390/cancers11060855 (PMC6627662; doi:10.3390/cancers11060855)
Supplement: Supplementary file 1 [file cancers-11-00855-s001.zip]

Archive with 66 entries (65 files):
- Patient samples_julius paper/Patient samples/
- Patient samples_julius paper/Patient samples/Patient 1.xlsx
- Patient samples_julius paper/Patient samples/Patient 10.xlsx
- Patient samples_julius paper/Patient samples/Patient 11.xlsx
- Patient samples_julius paper/Patient samples/Patient 12.xlsx
- Patient samples_julius paper/Patient samples/Patient 13.xlsx
- Patient samples_julius paper/Patient samples/Patient 14..xlsx
- Patient samples_julius paper/Patient samples/Patient 15.xlsx
- Patient samples_julius paper/Patient samples/Patient 16.xlsx
- Patient samples_julius paper/Patient samples/Patient 17.xlsx
- Patient samples_julius paper/Patient samples/Patient 18.xlsx
- Patient samples_julius paper/Patient samples/Patient 19.xlsx
- Patient samples_julius paper/Patient samples/Patient 2.xlsx
- Patient samples_julius paper/Patient samples/Patient 20.xlsx
- Patient samples_julius paper/Patient samples/Patient 21.xlsx
- Patient samples_julius paper/Patient samples/Patient 22.xlsx
- Patient samples_julius paper/Patient samples/Patient 23.xlsx
- Patient samples_julius paper/Patient samples/Patient 24.xlsx
- Patient samples_julius paper/Patient samples/Patient 25.xlsx
- Patient samples_julius paper/Patient samples/Patient 26.xlsx
- Patient samples_julius paper/Patient samples/Patient 27.xlsx
- Patient samples_julius paper/Patient samples/Patient 28.xlsx
- Patient samples_julius paper/Patient samples/Patient 29.xlsx
- Patient samples_julius paper/Patient samples/Patient 3.xlsx
- Patient samples_julius paper/Patient samples/Patient 30.xlsx
- Patient samples_julius paper/Patient samples/Patient 31.xlsx
- Patient samples_julius paper/Patient samples/Patient 32.xlsx
- Patient samples_julius paper/Patient samples/Patient 33.xlsx
- Patient samples_julius paper/Patient samples/Patient 34.xlsx
- Patient samples_julius paper/Patient samples/Patient 35.xlsx
- Patient samples_julius paper/Patient samples/Patient 36.xlsx
- Patient samples_julius paper/Patient samples/Patient 37.xlsx
- Patient samples_julius paper/Patient samples/Patient 38.xlsx
- Patient samples_julius paper/Patient samples/Patient 39.xlsx
- Patient samples_julius paper/Patient samples/Patient 4.xlsx
- Patient samples_julius paper/Patient samples/Patient 40.xlsx
- Patient samples_julius paper/Patient samples/Patient 41.xlsx
- Patient samples_julius paper/Patient samples/Patient 42.xlsx
- Patient samples_julius paper/Patient samples/Patient 43.xlsx
- Patient samples_julius paper/Patient samples/Patient 44.xlsx
- Patient samples_julius paper/Patient samples/Patient 45.xlsx
- Patient samples_julius paper/Patient samples/Patient 46.xlsx
- Patient samples_julius paper/Patient samples/Patient 47.xlsx
- Patient samples_julius paper/Patient samples/Patient 48.xlsx
- Patient samples_julius paper/Patient samples/Patient 49.xlsx
- Patient samples_julius paper/Patient samples/Patient 5.xlsx
- Patient samples_julius paper/Patient samples/Patient 50.xlsx
- Patient samples_julius paper/Patient samples/Patient 51.xlsx
- Patient samples_julius paper/Patient samples/Patient 52.xlsx
- Patient samples_julius paper/Patient samples/Patient 53.xlsx
- Patient samples_julius paper/Patient samples/Patient 54.xlsx
- Patient samples_julius paper/Patient samples/Patient 55.xlsx
- Patient samples_julius paper/Patient samples/Patient 56.xlsx
- Patient samples_julius paper/Patient samples/Patient 57.xlsx
- Patient samples_julius paper/Patient samples/Patient 58.xlsx
- Patient samples_julius paper/Patient samples/Patient 59.xlsx
- Patient samples_julius paper/Patient samples/Patient 6.xlsx
- Patient samples_julius paper/Patient samples/Patient 60.xlsx
- Patient samples_julius paper/Patient samples/Patient 61.xlsx
- Patient samples_julius paper/Patient samples/Patient 62.xlsx
- Patient samples_julius paper/Patient samples/Patient 63.xlsx
- Patient samples_julius paper/Patient samples/Patient 64.xlsx
- Patient samples_julius paper/Patient samples/Patient 65.xlsx
- Patient samples_julius paper/Patient samples/Patient 7.xlsx
- Patient samples_julius paper/Patient samples/Patient 8.xlsx
- Patient samples_julius paper/Patient samples/Patient 9.xlsx
