# Supplementary material for: Advancing Risk Assessment of Intermediate Risk Prostate Cancer Patients
Source: Cancers (Basel). 2019 Jun 20;11(6):855. doi: 10.3390/cancers11060855 (PMC6627662; doi:10.3390/cancers11060855)
Supplement: Supplementary file 1 [file cancers-11-00855-s001.zip › Patient samples_julius paper/Patient samples/Patient 36.xlsx]

## Sheet: Sheet2
Intensity [a.u.]	Number of telomeres
0	3
1000	14
2000	39
3000	75
4000	85
5000	80
6000	67
7000	71
8000	61
9000	52
10000	44
11000	37
12000	48
13000	39
14000	34
15000	31
16000	20
17000	26
18000	24
19000	37
20000	23
21000	18
22000	12
23000	32
24000	12
25000	14
26000	14
27000	13
28000	15
29000	13
30000	13
31000	20
32000	8
33000	17
34000	12
35000	12
36000	13
37000	9
38000	7
39000	16
40000	6
41000	6
42000	11
43000	12
44000	3
45000	1
46000	9
47000	2
48000	4
49000	6
50000	6
51000	3
52000	4
53000	2
54000	3
55000	1
56000	4
57000	1
58000	3
59000	2
60000	1
61000	2
62000	2
63000	0
64000	2
65000	0
66000	0
67000	1
68000	1
69000	2
70000	0
71000	0
72000	1
73000	1
74000	0
75000	0
76000	0
77000	0
78000	2
79000	0
80000	1
81000	0
82000	0
83000	0
84000	0
85000	0
86000	0
87000	0
88000	0
89000	0
90000	0
91000	0
92000	0
93000	0
94000	0
95000	0
96000	0
97000	0
98000	0
99000	0
100000	0
101000	0
102000	0
103000	0
104000	1
105000	0

## Sheet: Cell 1
spots number	x	y	z	Intensity	Aggregates	Distance from nucl. center [%]	x1	y1	z1
1	140.016	125.36	67.247	39582	0	86.2069	-15.8458	-19.5548	-37.0744
2	171	171	61.5039	1920	0	103.093	15.1384	26.085	-42.8174
3	173.654	180.645	75.1833	42943	0	72.9927	17.7928	35.7302	-29.138
4	169.108	158.045	69.9132	18811	0	95.2381	13.2461	13.1296	-34.4081
5	170.554	128.898	70.4316	18562	0	86.9565	14.6922	-16.017	-33.8897
6	112.254	147.5	71.5752	25689	0	72.9927	-43.6076	2.58503	-32.7461
7	221.764	190.692	72.258	21436	0	100	65.9024	45.7773	-32.0633
8	182.676	156.419	68.7853	8386	0	108.696	26.8142	11.5038	-35.536
9	138.372	202.959	70.7274	15481	0	86.9565	-17.4899	58.0442	-33.5939
10	204.77	106.667	72.6079	23723	0	96.1538	48.9082	-38.2478	-31.7134
11	122.275	142.319	74.6379	40382	0	80.6452	-33.5867	-2.59601	-29.6834
12	119.544	201.988	75.442	62831	1	92.5926	-36.3177	57.0731	-28.8793
13	148.188	125.004	75.5505	56114	1	88.4956	-7.67405	-19.9112	-28.7709
14	203.54	131.585	69.5038	3469	0	129.87	47.6782	-13.3295	-34.8175
15	153.182	158.863	73.0964	13770	0	104.167	-2.67912	13.9479	-31.2249
16	153.104	166.69	71.4767	9545	0	80	-2.75759	21.7755	-32.8446
17	225.797	177.695	74.4866	15145	0	156.25	69.935	32.7798	-29.8347
18	198.617	121.346	75.551	28578	0	102.041	42.7553	-23.5688	-28.7703
19	217.714	121.948	74.2115	16565	0	111.111	61.8522	-22.9672	-30.1099
20	193.14	133.681	73.3924	14722	0	104.167	37.2779	-11.2341	-30.929
21	180.122	160.492	72.0918	8615	0	106.383	24.2609	15.577	-32.2295
22	120.228	160.846	73.4411	10020	0	64.5161	-35.6332	15.9314	-30.8802
23	148.201	180.543	82.3035	73676	1	58.4795	-7.66011	35.6276	-22.0178
24	199.328	192.771	70.7421	2320	0	96.1538	43.4664	47.8561	-33.5792
25	144.18	154.986	77.2233	35143	0	84.7458	-11.6818	10.0715	-27.098
26	113.537	159.464	70.9413	2542	0	77.5194	-42.3249	14.549	-33.38
27	175.745	201.842	78.7394	49777	1	102.041	19.883	56.9271	-25.582
28	160.258	139.448	77.8982	32874	0	88.4956	4.39661	-5.46681	-26.4232
29	132.475	155.515	73.9282	3456	0	72.4638	-23.3864	10.6005	-30.3932
30	230.504	166.543	74.204	6191	0	166.667	74.6424	21.6283	-30.1174
31	104.623	178.038	77.3073	30109	0	81.9672	-51.2389	33.1228	-27.014
32	126.114	180.856	75.0531	13124	0	72.9927	-29.7475	35.9415	-29.2682
33	214.051	196.182	78.3696	23807	0	95.2381	58.1896	51.2674	-25.9517
34	177.14	209.3	77.1437	18315	0	109.89	21.2781	64.3853	-27.1776
35	109.805	80.6375	78.9212	33188	0	107.527	-46.0567	-64.2774	-25.4001
36	203	169	73.0425	3005	0	128.205	47.1384	24.085	-31.2788
37	138.125	192.772	73.9846	3247	0	71.4286	-17.7366	47.8573	-30.3367
38	194	211	71.4938	4816	0	103.093	38.1384	66.085	-32.8275
39	185.417	223.07	79.8497	37939	0	95.2381	29.5555	78.1547	-24.4716
40	136.003	95.3287	76.4635	10557	0	79.3651	-19.8581	-49.5863	-27.8578
41	102.898	103.29	77.4337	12381	0	77.5194	-52.9639	-41.625	-26.8876
42	120.726	168.037	79.9086	32269	0	62.8931	-35.1355	23.122	-24.4127
43	211.855	178.638	81.9953	61443	1	109.89	55.9934	33.7232	-22.3261
44	197.911	228.744	79.0486	17385	0	114.943	42.0499	83.8293	-25.2728
45	214.767	113.829	76.6078	4708	0	95.2381	58.9056	-31.0858	-27.7135
46	247.04	135.192	82.1887	46533	0	116.279	91.1787	-9.72288	-22.1327
47	204.959	148.908	79.4201	25871	0	125	49.097	3.99353	-24.9013
48	91.4914	161.274	78.6842	12205	0	99.0099	-64.3701	16.3595	-25.6371
49	187.356	162.218	77.9145	7500	0	96.1538	31.494	17.3032	-26.4069
50	130.105	168.509	79.7104	19067	0	63.6943	-25.7569	23.5944	-24.611
51	186.073	172.694	75.2006	3088	0	108.696	30.2112	27.7786	-29.1208
52	162.589	218.51	80.6549	31299	0	99.0099	6.72786	73.5951	-23.6664
53	76.5646	164.021	80.9495	19556	0	106.383	-79.297	19.1061	-23.3718
54	137.721	182.073	79.1332	7793	0	58.4795	-18.1409	37.1582	-25.1882
55	140.045	217.043	77.5203	8164	0	86.2069	-15.8165	72.1278	-26.8011
56	233.588	226.2	82.548	39391	0	133.333	77.7266	81.2846	-21.7734
57	119.897	47.9337	82.801	34576	0	142.857	-35.9646	-96.9812	-21.5203
58	76.2349	84.9289	82.4853	23867	0	96.1538	-79.6267	-59.9861	-21.836
59	236.646	104.819	83.8174	35161	0	120.482	80.7847	-40.0962	-20.5039
60	119.813	107.642	82.9376	39686	0	67.1141	-36.0481	-37.2734	-21.3838
61	91.9482	123.217	81.7348	27717	0	70.922	-63.9134	-21.6981	-22.5866
62	90.65	143.475	82.1853	32129	0	85.4701	-65.2116	-1.44022	-22.136
63	98.647	158.047	81.1876	18087	0	88.4956	-57.2146	13.1317	-23.1337
64	195	211.412	76.6923	6242	0	95.2381	39.1384	66.4968	-27.629
65	79.982	229.34	83.5611	43112	0	125	-75.8796	84.4253	-20.7603
66	90.471	101.82	82.7834	34527	0	79.3651	-65.3906	-43.095	-21.5379
67	75.9915	125.58	83.1055	31780	0	83.3333	-79.8701	-19.3348	-21.2158
68	103.082	232.421	82.4019	18071	0	105.263	-52.7791	87.5063	-21.9195
69	222.448	95.2475	82.7003	17421	0	119.048	66.5863	-49.6675	-21.6211
70	106.728	97.4099	83.0409	14771	0	78.7402	-49.1334	-47.505	-21.2804
71	163.157	130.559	81.7132	6015	0	58.1395	7.29565	-14.3561	-22.6081
72	223.322	131.33	83.1753	15856	0	84.7458	67.4607	-13.585	-21.146
73	272.331	133.458	84.5247	30696	0	140.845	116.47	-11.4565	-19.7966
74	110.183	142.194	81.094	8359	0	63.6943	-45.6783	-2.72092	-23.2274
75	227.572	101.816	82.5619	4288	0	116.279	71.7109	-43.0992	-21.7594
76	216.511	137.594	82.2476	10441	0	123.457	60.6491	-7.32104	-22.0737
77	165.499	148	80.9348	3328	0	78.125	9.63702	3.08505	-23.3866
78	218.515	166	80.047	1718	0	92.5926	62.6538	21.085	-24.2744
79	93.8943	232.892	83.5105	20110	0	114.943	-61.9672	87.9773	-20.8108
80	206.473	232.707	81.6702	7271	0	120.482	50.611	87.7916	-22.6512
81	80.6272	78	81.1814	5726	0	106.383	-75.2344	-66.915	-23.1399
82	195.893	130.444	80.4342	1166	0	96.1538	40.0314	-14.4713	-23.8871
83	248.39	173.379	82.765	7637	0	126.582	92.528	28.4639	-21.5563
84	249.806	198.579	82.0983	8743	0	133.333	93.9441	53.6645	-22.2231
85	67.632	204	81.1661	7863	0	133.333	-88.2296	59.085	-23.1552
86	99.1916	207.205	84.5048	12907	0	89.2857	-56.67	62.29	-19.8165
87	91.5594	208.511	82.2771	7638	0	105.263	-64.3022	63.5957	-22.0443
88	149.228	209.498	84.319	11224	0	78.125	-6.63337	64.5831	-20.0024
89	83.3288	82.1298	84.4628	5287	0	102.041	-72.5328	-62.7852	-19.8586
90	122.35	128.803	84.3888	7555	0	52.9101	-33.5114	-16.1122	-19.9325
91	143.544	132.628	84.5352	9385	0	50.5051	-12.3174	-12.2865	-19.7861
92	102	134	83.5224	2430	0	86.2069	-53.8616	-10.915	-20.7989
93	159.34	94.6788	98.0078	30659	0	85.4701	3.47845	-50.2362	-6.31352
94	179.637	102.404	97.2601	8727	0	71.4286	23.7754	-42.5114	-7.06121
95	157.339	73.9613	107.363	32767	0	90.0901	1.47766	-70.9536	3.04147
96	200.197	87.3304	105.606	8822	0	89.2857	44.335	-57.5845	1.28461
97	166.119	75.1626	115.47	25889	0	99.0099	10.2572	-69.7523	11.1483
98	200.009	64.2422	115.947	20355	0	94.3396	44.147	-80.6727	11.6254
99	186.94	46.494	116.352	8250	0	149.254	31.0782	-98.4209	12.0307
100	149.541	77.5659	115.682	5980	0	73.5294	-6.32074	-67.3491	11.3605
101	168.991	54.225	120.041	10586	0	126.582	13.1295	-90.69	15.7198
102	201.376	74.872	121.446	6830	0	90.9091	45.5143	-70.0429	17.1246
103	162	69	122.526	6030	0	78.125	6.13843	-75.915	18.205
104	155.936	60.2535	127.576	12447	0	86.2069	0.0744672	-84.6614	23.2548
105	186.056	67.825	132.12	22096	0	107.527	30.1943	-77.0899	27.7983
106	163	87.491	126.011	8430	0	55.8659	7.13843	-57.424	21.6894
107	195.837	64	127.825	5461	0	93.4579	39.9759	-80.915	23.5035
108	195.667	74.4133	131.294	14071	0	86.9565	39.8056	-70.5016	26.9723
109	173.447	70.2918	133.398	29195	0	74.6269	17.5851	-74.6232	29.0763
110	181.364	78	129.379	8050	0	90.9091	25.5021	-66.915	25.0576
111	167.955	81.7251	132.232	21574	0	57.1429	12.0931	-63.1898	27.9105
112	173.561	47.3041	139.196	9907	0	99.0099	17.6996	-97.6108	34.8746
113	153	58	134.498	6785	0	84.0336	-2.86157	-86.915	30.1769
114	167.395	61.671	142.144	10603	0	74.6269	11.5334	-83.244	37.8222
115	160.144	69.8682	141.877	11765	0	73.5294	4.2825	-75.0468	37.5554
116	172.887	43.0723	145.45	0	0	96.1538	17.0256	-101.843	41.1287
117	171.323	85.2119	142.665	5764	0	75.188	15.4614	-59.7031	38.3434
118	160.007	84.5137	145.735	0	0	81.3008	4.14536	-60.4013	41.4139
119	166.162	72.6417	148.848	0	0	87.7193	10.3004	-72.2732	44.5268
120	173	69.6796	145.168	0	0	80	17.1384	-75.2354	40.8471
121	201.502	68	146.519	0	0	100	45.6406	-76.915	42.1977
122	181.692	55.0294	150.108	0	0	90.0901	25.8307	-89.8856	45.7864
123	156.907	87.1787	151.561	0	0	156.25	1.04515	-57.7362	47.2392
124	206.41	67.5248	151.68	0	0	109.89	50.5486	-77.3901	47.3586
125	175.853	74.3468	152.265	0	0	94.3396	19.991	-70.5682	47.9439
126	189.54	79.424	152.431	0	0	94.3396	33.6779	-65.4909	48.11
127	71	172	81	4738	0	111.111	-84.8616	27.085	-23.3213
128	76	187	80	3144	0	94.3396	-79.8616	42.085	-24.3213
129	94	199	84	7162	0	97.0874	-61.8616	54.085	-20.3213
130	94	175	85	4202	0	70.4225	-61.8616	30.085	-19.3213
Average intensity all telomeres:
17934.2
Average intensity normal telomeres:
16071.9
Percentage aggregates:
4.16667
a/c-ratio:
3.02263
nuclear center coordinates:
155.862
144.915
104.321
nuclear volume:
1667994

## Sheet: Cell 2
spots number	x	y	z	Intensity	Aggregates	Distance from nucl. center [%]	x1	y1	z1
1	116.628	75.8706	80.0398	68773	1	32.8947	16.5187	-9.50155	-6.57035
2	139.782	61.7563	79.1295	31642	1	76.3359	39.672	-23.6158	-7.48066
3	38.8922	48.0391	77.5637	6038	0	138.889	-61.2175	-37.3331	-9.04644
4	118.028	51.6628	82.1704	47334	1	61.3497	17.9187	-33.7094	-4.43971
5	152.579	74.5732	79.77	22571	0	89.2857	52.4698	-10.799	-6.84016
6	68.2924	99.8287	80.0861	13693	0	54.9451	-31.8173	14.4566	-6.52405
7	90.8841	56.849	81.4874	20123	0	63.2911	-9.22557	-28.5232	-5.12275
8	102.824	59.2783	84.6962	13126	0	52.0833	2.71416	-26.0939	-1.91388
9	61.0067	109.465	78.7536	15546	0	70.4225	-39.103	24.0933	-7.85657
10	86.6106	120.417	76.8125	4101	0	58.1395	-13.4991	35.0448	-9.79767
11	85.7013	124.281	80.5759	14156	0	63.2911	-14.4083	38.9087	-6.03418
12	111.316	109.675	84.3692	23490	0	44.0529	11.2068	24.3031	-2.24091
13	121	125	75.008	5806	0	89.2857	20.8903	39.6278	-11.6021
14	66.9477	77.4519	81.2554	5479	0	54.6448	-33.162	-7.92025	-5.35471
15	87.4262	91.5532	82.6905	7220	0	22.3714	-12.6835	6.18106	-3.91962
16	119.81	128.389	79.4762	10617	0	77.5194	19.6999	43.0167	-7.13391
17	63.1636	54.0058	83.3003	8246	0	98.0392	-36.9461	-31.3664	-3.30987
18	48.4072	79.313	83.8854	12704	0	76.3359	-51.7025	-6.05914	-2.72475
19	93.2255	130.244	82.068	14687	0	68.4932	-6.88422	44.8715	-4.54214
20	94	126.511	79.0018	7358	0	60.241	-6.10969	41.1387	-7.60834
21	143.71	75.2551	82.5712	11980	0	67.5676	43.6001	-10.1171	-4.0389
22	95.4891	80.9364	88.6967	17568	0	13.7363	-4.62064	-4.43577	2.08658
Average intensity all telomeres:
17375.4
Average intensity normal telomeres:
12342.6
Percentage aggregates:
13.6364
a/c-ratio:
10.3388
nuclear center coordinates:
100.11
85.3722
86.6101
nuclear volume:
719984

## Sheet: Cell 3
spots number	x	y	z	Intensity	Aggregates	Distance from nucl. center [%]	x1	y1	z1
1	42.8113	84.1584	82.8866	78578	1	80	-42.9092	-4.0839	-2.82564
2	107.787	62.8667	82.2641	42834	0	63.2911	22.0664	-25.3756	-3.44815
3	93.5274	109.645	81.8748	49383	0	42.5532	7.80692	21.4031	-3.83747
4	57.0779	87.723	86.1481	37362	0	53.7634	-28.6425	-0.519267	0.435865
5	55.3572	124.419	79.2346	17945	0	86.2069	-30.3633	36.1766	-6.4776
6	63.1966	51.2924	83.3588	17253	0	97.0874	-22.5239	-36.9499	-2.35348
7	46.4526	121.993	81.8302	13525	0	98.0392	-39.2679	33.751	-3.88201
8	78.5415	94.1553	85.7138	23104	0	17.8253	-7.17896	5.91301	0.00159149
9	117.162	69.7782	84.4712	8846	0	65.7895	31.4413	-18.4641	-1.24102
10	97.4745	100.791	88.1127	26387	0	31.0559	11.754	12.5486	2.4005
11	74	135.615	85.1943	6742	0	88.4956	-11.7205	47.3732	-0.517933
12	101.571	94.4153	89.1809	9007	0	31.1526	15.8503	6.17304	3.46868
13	100	59.5052	88.498	7034	0	57.4713	14.2795	-28.737	2.7858
14	91	62.3875	91.8028	6715	0	49.7512	5.27953	-25.8548	6.09058
15	108.07	62.2475	98.0371	12590	0	68.0272	22.3494	-25.9948	12.3249
16	93	111	94.4784	8035	0	52.0833	7.27953	22.7577	8.76613
Average intensity all telomeres:
22833.8
Average intensity normal telomeres:
19117.5
Percentage aggregates:
6.25
a/c-ratio:
5.50522
nuclear center coordinates:
85.7205
88.2423
85.7122
nuclear volume:
571367

## Sheet: Cell 4
spots number	x	y	z	Intensity	Aggregates	Distance from nucl. center [%]	x1	y1	z1
1	7.45972	59.1971	42.6475	0	0	96.1538	-51.2575	-3.13611	-10.7051
2	86.0186	37.0058	47.3552	42158	0	68.4932	27.3014	-25.3274	-5.99739
3	29.0269	95.1621	44.715	13156	0	70.922	-29.6903	32.8289	-8.63764
4	36.4816	96.9863	45.6611	32296	0	71.9424	-22.2356	34.653	-7.69156
5	73.571	61.2958	48.6541	30160	0	31.0559	14.8538	-1.03748	-4.69854
6	62.2131	64.5631	48.8182	43736	0	11.3766	3.49593	2.22981	-4.53441
7	62.4175	108.789	47.8305	24698	0	85.4701	3.70024	46.4553	-5.52211
8	58.926	10.5073	45.8189	4452	0	96.1538	0.208742	-51.826	-7.53371
9	29.8538	60.711	50.6687	30533	0	54.0541	-28.8635	-1.62221	-2.6839
10	48.6389	91.0314	48.0267	7341	0	55.8659	-10.0783	28.6982	-5.32592
11	39.3161	71.1688	50.625	12763	0	37.037	-19.4012	8.83559	-2.72768
12	94.1976	70.3229	52.3697	17393	0	82.6446	35.4804	7.98961	-0.982903
13	96.6479	64.8248	49.2494	6971	0	84.0336	37.9307	2.49155	-4.10327
14	80.978	79.5432	51.7058	13631	0	65.3595	22.2608	17.2099	-1.64687
15	91.4669	29.5315	49.8338	4490	0	84.0336	32.7497	-32.8018	-3.51883
16	92	45	47.5024	3368	0	69.4444	33.2828	-17.3332	-5.85028
17	37.7075	52.6428	51.3266	6482	0	46.2963	-21.0097	-9.69043	-2.02607
18	91.4681	63.4607	48.93	3619	0	71.4286	32.7508	1.12745	-4.4226
19	64.6577	43.3205	52.6302	6534	0	37.594	5.94044	-19.0128	-0.72241
20	102.254	50.7127	54.3861	8557	0	86.9565	43.5368	-11.6205	1.03343
21	96	40	53.4898	3814	0	79.3651	37.2828	-22.3332	0.137117
22	78	70	52.4982	1659	0	45.045	19.2828	7.66675	-0.854432
23	41	85	51	1910	0	49.0196	-17.7172	22.6668	-2.35263
24	25	82	52	2125	0	67.1141	-33.7172	19.6668	-1.35263
Average intensity all telomeres:
13993.3
Average intensity normal telomeres:
13993.3
Percentage aggregates:
0
a/c-ratio:
9.2151
nuclear center coordinates:
58.7172
62.3332
53.3526
nuclear volume:
625756

## Sheet: Cell 5
spots number	x	y	z	Intensity	Aggregates	Distance from nucl. center [%]	x1	y1	z1
1	113.447	104.346	79.5714	54345	1	44.0529	5.31626	3.28511	-16.4641
2	77.1681	102.96	78.5729	22580	0	59.8802	-30.9631	1.89838	-17.4625
3	118.463	76.3051	82.7852	52641	1	71.4286	10.3321	-24.7562	-13.2503
4	97.1024	85.1528	82.514	33792	0	50.2513	-11.0288	-15.9085	-13.5215
5	110.733	120.562	82.6804	50505	1	42.1941	2.6016	19.5009	-13.3551
6	66.807	69.4564	82.4817	14409	0	84.7458	-41.3242	-31.6049	-13.5537
7	110.563	76.1764	80.9519	5562	0	58.8235	2.43209	-24.8849	-15.0836
8	138.664	127.603	82.8101	19732	0	73.5294	30.533	26.5421	-13.2253
9	82.2777	148.721	83.0822	18246	0	96.1538	-25.8535	47.6593	-12.9532
10	152.673	83.8011	83.946	12452	0	83.3333	44.5414	-17.2602	-12.0895
11	112.716	97.1505	82.8995	9066	0	34.0136	4.58456	-3.91082	-13.1359
12	158	116	81.9968	4615	0	98.0392	49.8688	14.9387	-14.0387
13	57.5297	112.575	84.3748	7411	0	91.7431	-50.6015	11.5141	-11.6607
14	90	98	83.4895	4981	0	38.4615	-18.1312	-3.06129	-12.546
15	138	105	82.5019	5029	0	59.1716	29.8688	3.93871	-13.5336
16	128	83	86	2998	0	57.8035	19.8688	-18.0613	-10.0355
17	80	86	78	2593	0	62.8931	-28.1312	-15.0613	-18.0355
18	111	65	86	2885	0	68.4932	2.86885	-36.0613	-10.0355
19	66	127	86	3271	0	87.7193	-42.1312	25.9387	-10.0355
20	114	153	83	3219	0	79.3651	5.86885	51.9387	-13.0355
Average intensity all telomeres:
16516.6
Average intensity normal telomeres:
10167.1
Percentage aggregates:
15
a/c-ratio:
12.2763
nuclear center coordinates:
108.131
101.061
96.0355
nuclear volume:
684485

## Sheet: Cell 6
spots number	x	y	z	Intensity	Aggregates	Distance from nucl. center [%]	x1	y1	z1
1	66.5691	80.4289	76.5448	39421	0	83.3333	-26.0795	-15.7114	-20.7509
2	85.4999	87.6957	78.7336	28180	0	51.8135	-7.14869	-8.44454	-18.5621
3	65.5022	88.7587	79.6624	54092	1	84.7458	-27.1463	-7.38162	-17.6333
4	82.5448	113.937	81.2255	35678	0	69.9301	-10.1037	17.7968	-16.0702
5	94.5739	130.484	81.1625	44078	0	102.041	1.92539	34.3437	-16.1332
6	93.5928	144.587	81.6772	45419	0	88.4956	0.944247	48.4466	-15.6185
7	99.5607	42.208	82.4685	42720	0	98.0392	6.91219	-53.9323	-14.8272
8	86.2453	58.1218	80.1161	19149	0	144.928	-6.40322	-38.0185	-17.1797
9	131.287	71.7945	82.1239	23725	0	90.0901	38.6381	-24.3458	-15.1719
10	80	106	77.5222	4084	0	49.505	-12.6486	9.85972	-19.7735
11	79.4704	128.095	83.1182	52736	0	68.0272	-13.1781	31.9543	-14.1776
12	103.873	101.646	82.36	19822	0	83.3333	11.2243	5.50617	-14.9357
13	110.638	119.739	81.6541	9120	0	75.188	17.989	23.5991	-15.6417
14	77.3656	93.9116	81.8226	5470	0	53.4759	-15.283	-2.22869	-15.4731
15	115.452	107.316	85.2911	9349	0	53.1915	22.8032	11.1755	-12.0046
16	141.767	130.425	84.5678	8422	0	112.36	49.1181	34.2844	-12.728
17	81	89	80	25137	0	44.4444	-11.6486	-7.14028	-17.2957
18	119	84	81	5479	0	103.093	26.3514	-12.1403	-16.2957
19	123	89	78	3641	0	74.6269	30.3514	-7.14028	-19.2957
20	61	107	75	6064	0	75.188	-31.6486	10.8597	-22.2957
Average intensity all telomeres:
24089.3
Average intensity normal telomeres:
22510.2
Percentage aggregates:
5
a/c-ratio:
11.8805
nuclear center coordinates:
92.6486
96.1403
97.2957
nuclear volume:
534316

## Sheet: Cell 7
spots number	x	y	z	Intensity	Aggregates	Distance from nucl. center [%]	x1	y1	z1
1	97.4224	90.5731	81.0096	39805	1	76.9231	6.87154	-4.567	-18.6743
2	43.4962	109.087	81.6321	40895	1	93.4579	-47.0546	13.9467	-18.0518
3	61.3175	110.218	78.932	8891	0	70.4225	-29.2333	15.0778	-20.7518
4	78.9536	110.521	82.765	36095	1	87.7193	-11.5972	15.3811	-16.9189
5	74.4892	123.786	82.3146	26346	1	71.4286	-16.0616	28.6463	-17.3693
6	128.202	71.1969	82.4369	16822	0	94.3396	37.6513	-23.9432	-17.247
7	48.6504	75.144	82.174	13541	0	101.01	-41.9004	-19.9961	-17.5099
8	114.732	91.1099	81.7504	15121	0	96.1538	24.1815	-4.03018	-17.9334
9	50.3762	110.86	84.0536	33527	1	80.6452	-40.1747	15.7198	-15.6303
10	95.404	40.5953	83.0854	16282	0	116.279	4.85313	-54.5448	-16.5984
11	120.913	70.8935	84.1822	18558	0	94.3396	30.3624	-24.2465	-15.5017
12	49.4768	89.6907	84.0404	19973	0	71.9424	-41.0741	-5.44932	-15.6435
13	86	106	78.499	3948	0	95.2381	-4.55084	10.8599	-21.1849
14	84.662	148.928	83.5884	19652	0	121.951	-5.88888	53.7876	-16.0955
15	149.179	90.8107	85.0168	20378	0	114.943	58.6277	-4.3294	-14.667
16	125.653	96.3353	85.3205	17575	0	83.3333	35.1024	1.19523	-14.3634
17	81.5749	71.2764	83.0492	7048	0	89.2857	-8.97598	-23.8636	-16.6347
18	25.9527	96.8616	83.139	12182	0	105.263	-64.5981	1.72157	-16.5449
19	112.451	45.3356	84.5441	11571	0	106.383	21.9	-49.8045	-15.1397
20	78.07	77.8337	84.9339	8129	0	59.1716	-12.4809	-17.3064	-14.75
21	122.572	102.462	83.1418	4350	0	80	32.0214	7.32211	-16.5421
22	95	122	82.5051	4240	0	70.922	4.44916	26.8599	-17.1788
23	125.737	142.854	84.7983	10903	0	121.951	35.1864	47.7142	-14.8856
24	67	100.137	85.5804	6012	0	70.922	-23.5508	4.99717	-14.1035
25	91	85	84.4981	2844	0	68.9655	0.449163	-10.1401	-15.1858
26	93	75	82	4342	0	108.696	2.44916	-20.1401	-17.6839
27	84	63	84	3175	0	92.5926	-6.55084	-32.1401	-15.6839
28	61	48	84	3012	0	112.36	-29.5508	-47.1401	-15.6839
29	107	116	81	24219	0	68.4932	16.4492	20.8599	-18.6839
30	103	115	86	20542	0	54.3478	12.4492	19.8599	-13.6839
31	99	112	78	21561	0	140.845	8.44916	16.8599	-21.6839
32	57	128	82	4193	0	87.7193	-33.5508	32.8599	-17.6839
33	66	139	82	4572	0	102.041	-24.5508	43.8599	-17.6839
Average intensity all telomeres:
15160.7
Average intensity normal telomeres:
11558.4
Percentage aggregates:
15.1515
a/c-ratio:
14.9078
nuclear center coordinates:
90.5508
95.1401
99.6839
nuclear volume:
483869

## Sheet: Cell 8
spots number	x	y	z	Intensity	Aggregates	Distance from nucl. center [%]	x1	y1	z1
1	97.5941	99.0381	75.7694	20504	0	55.5556	4.76615	9.61268	-18.0183
2	89.2982	112.256	77.0063	31257	0	51.5464	-3.52973	22.831	-16.7814
3	64.4693	122.617	77.0903	61115	1	68.4932	-28.3587	33.1913	-16.6974
4	95.1697	80.9361	77.6927	17271	0	65.3595	2.34175	-8.48935	-16.095
5	58.2293	87.4271	75.3957	8669	0	92.5926	-34.5987	-1.99831	-18.392
6	112.594	104.983	78.6658	26350	0	59.5238	19.7659	15.5572	-15.1218
7	130.27	76.8476	78.0225	15710	0	102.041	37.4423	-12.5778	-15.7651
8	41.2376	102.413	77.0357	5344	0	91.7431	-51.5904	12.9874	-16.752
9	59.6236	91.7167	79.3694	5562	0	88.4956	-33.2044	2.29124	-14.4183
10	94.1134	143.068	95.3292	19530	0	99.0099	1.28542	53.6428	1.54153
11	110	70	75	3595	0	87.7193	17.172	-19.4254	-18.7877
12	83	71	82	2763	0	46.0829	-9.82796	-18.4254	-11.7877
13	110	60	82	1540	0	91.7431	17.172	-29.4254	-11.7877
Average intensity all telomeres:
16862.3
Average intensity normal telomeres:
13174.6
Percentage aggregates:
7.69231
a/c-ratio:
5.24612
nuclear center coordinates:
92.828
89.4254
93.7877
nuclear volume:
521757

## Sheet: Cell 9
spots number	x	y	z	Intensity	Aggregates	Distance from nucl. center [%]	x1	y1	z1
1	78.1724	63.4172	75.6635	50990	1	68.4932	6.08602	-39.1454	-17.6436
2	73.4326	106.396	70.7917	5194	0	53.7634	1.34622	3.83393	-22.5154
3	62.2524	104.015	73.8134	10139	0	59.1716	-9.83395	1.45232	-19.4937
4	69.7314	115.83	72.2622	4081	0	65.7895	-2.35491	13.267	-21.0449
5	40.2427	121.125	76.1662	31141	1	107.527	-31.8437	18.562	-17.1409
6	115.018	88.4668	77.798	38116	1	71.9424	42.9312	-14.0957	-15.5091
7	78.9865	115.517	75.5415	12248	0	63.6943	6.90012	12.954	-17.7656
8	70.7247	125.571	74.9927	9587	0	67.5676	-1.36159	23.0082	-18.3144
9	99.026	95.5085	77.9662	9710	0	63.2911	26.9397	-7.05399	-15.3409
10	72.8743	140.404	78.5468	12154	0	85.4701	0.787965	37.8412	-14.7603
11	45.7301	152.666	79.0714	11919	0	119.048	-26.3562	50.1036	-14.2357
12	90.7974	75.6126	80.3733	6812	0	59.1716	18.7111	-26.9499	-12.9338
13	116	67	79.5016	4306	0	83.3333	43.9137	-35.5625	-13.8055
14	53.4921	78.4639	80.8063	5433	0	67.1141	-18.5942	-24.0986	-12.5008
15	106.495	115	81.0019	4182	0	65.3595	34.4083	12.4375	-12.3053
16	121	100	75	4497	0	86.2069	48.9137	-2.56251	-18.3071
17	49	127	77	1467	0	93.4579	-23.0863	24.4375	-16.3071
Average intensity all telomeres:
13057.4
Average intensity normal telomeres:
7266.36
Percentage aggregates:
17.6471
a/c-ratio:
8.08777
nuclear center coordinates:
72.0863
102.563
93.3071
nuclear volume:
644996

[truncated: 31 more sheets: Cell 10, Cell 11, Cell 12, Cell 13, Cell 14, Cell 15, Cell 16, Cell 17, Cell 18, Cell 19, Cell 20, Cell 21, Cell 22, Cell 23, Cell 24, Cell 25, Cell 26, Cell 27, Cell 28, Cell 29 …]
