# Supplementary material for: Advancing Risk Assessment of Intermediate Risk Prostate Cancer Patients
Source: Cancers (Basel). 2019 Jun 20;11(6):855. doi: 10.3390/cancers11060855 (PMC6627662; doi:10.3390/cancers11060855)
Supplement: Supplementary file 1 [file cancers-11-00855-s001.zip › Patient samples_julius paper/Patient samples/Patient 52.xlsx]

## Sheet: Sheet2
Intensity [a.u.]	Number of telomeres
0	4
1000	24
2000	104
3000	156
4000	147
5000	144
6000	120
7000	119
8000	90
9000	84
10000	82
11000	79
12000	75
13000	47
14000	52
15000	37
16000	27
17000	41
18000	32
19000	26
20000	35
21000	19
22000	21
23000	19
24000	17
25000	14
26000	11
27000	13
28000	10
29000	15
30000	16
31000	14
32000	10
33000	4
34000	5
35000	4
36000	1
37000	5
38000	4
39000	6
40000	2
41000	2
42000	1
43000	2
44000	0
45000	1
46000	1
47000	0
48000	1
49000	1
50000	2
51000	0
52000	0
53000	0
54000	1
55000	0
56000	0
57000	0
58000	0
59000	0
60000	0
61000	0
62000	0
63000	0
64000	0
65000	0
66000	0
67000	0
68000	0
69000	0
70000	0
71000	0
72000	0
73000	0
74000	0
75000	0
76000	0
77000	0
78000	0
79000	0
80000	0
81000	0
82000	0
83000	0
84000	0
85000	0
86000	0
87000	0
88000	0
89000	0
90000	0
91000	0
92000	0
93000	0
94000	0
95000	0
96000	0
97000	0
98000	0
99000	0
100000	0
101000	0
102000	0
103000	0
104000	0
105000	0
106000	0
107000	0
108000	0
109000	0
110000	0
111000	0
112000	0
113000	0
114000	0
115000	0
116000	0
117000	0
118000	0
119000	0
120000	0
121000	0
122000	0
123000	0
124000	0
125000	0
126000	0
127000	0
128000	0
129000	0
130000	0
131000	0
132000	0
133000	0
134000	0
135000	0
136000	0
137000	0
138000	0
139000	0
140000	0
141000	0
142000	0
143000	0
144000	0
145000	0
146000	0
147000	0
148000	0
149000	0
150000	0
151000	0
152000	0
153000	0
154000	0
155000	0
156000	0
157000	0
158000	0
159000	0
160000	0
161000	0
162000	0
163000	0
164000	0
165000	0
166000	0
167000	0
168000	0
169000	0
170000	0
171000	0
172000	0
173000	0
174000	0
175000	0
176000	0
177000	0
178000	0
179000	0
180000	0
181000	0
182000	0
183000	0
184000	0
185000	0
186000	0
187000	0
188000	0
189000	0
190000	0
191000	0
192000	0
193000	0
194000	0
195000	0
196000	0
197000	0
198000	0
199000	0
200000	0
201000	0
202000	0
203000	0
204000	0
205000	0
206000	0
207000	0
208000	0
209000	0
210000	0
211000	0
212000	0
213000	0
214000	0
215000	0
216000	0
217000	0
218000	0
219000	0
220000	0
221000	0
222000	0
223000	0
224000	0
225000	0
226000	0
227000	0
228000	0
229000	0
230000	0
231000	0
232000	0
233000	0
234000	0
235000	0
236000	0
237000	0
238000	0
239000	0
240000	0
241000	0
242000	0
243000	0
244000	0
245000	0
246000	0
247000	0
248000	0
249000	0
250000	0
251000	0
252000	0
253000	0
254000	0
255000	0
256000	0
257000	0
258000	0
259000	0
260000	0
261000	0
262000	0
263000	0
264000	0
265000	0
266000	0
267000	0
268000	0
269000	0
270000	0
271000	0
272000	0
273000	0
274000	0
275000	0
276000	0
277000	0
278000	0
279000	0
280000	0
281000	0
282000	0
283000	0
284000	0
285000	0
286000	0
287000	0
288000	0
289000	0
290000	0
291000	0
292000	0
293000	0
294000	0
295000	0
296000	0
297000	0
298000	0
299000	0
300000	0
301000	0
302000	0
303000	0
304000	0
305000	0
306000	0
307000	0
308000	0
309000	0
310000	0
311000	0
312000	0
313000	0
314000	0
315000	0
316000	0
317000	0
318000	0
319000	0
320000	0
321000	0
322000	0
323000	0
324000	0
325000	0
326000	0
327000	0
328000	0
329000	0
330000	0
331000	0
332000	0
333000	0
334000	0
335000	0
336000	0
337000	0
338000	0
339000	0
340000	0
341000	0
342000	0
343000	0
344000	0
345000	0
346000	0
347000	0
348000	0
349000	0
350000	0
351000	0
352000	0
353000	0
354000	0
355000	0
356000	0
357000	0
358000	0
359000	0
360000	0
361000	0
362000	0
363000	0
364000	0
365000	0
366000	0
367000	0
368000	0
369000	0
370000	0
371000	0
372000	0
373000	0
374000	0
375000	0
376000	0
377000	0
378000	0
379000	0
380000	0
381000	0
382000	0
383000	0
384000	0
385000	0
386000	0
387000	0
388000	0
389000	0
390000	0
391000	0
392000	0
393000	0
394000	0
395000	0
396000	0
397000	0
398000	0
399000	0
400000	0
401000	0
402000	0
403000	0
404000	0
405000	0
406000	0
407000	0
408000	0
409000	2
410000	0

## Sheet: Cell 1
spots number	x	y	z	Intensity	Aggregates	Distance from nucl. center [%]	x1	y1	z1
1	100.467	74.0075	49.6564	18552	0	90.0901	25.2396	5.1515	-30.1835
2	83.3929	71.3119	50.7561	20260	1	113.636	8.16583	2.45591	-29.0838
3	70.8558	100.795	50.3119	5421	0	80.6452	-4.3712	31.9392	-29.528
4	95.223	54.4633	59.6516	29491	1	70.4225	19.9959	-14.3928	-20.1883
5	89.6896	37.0293	55.1963	15889	0	98.0392	14.4626	-31.8267	-24.6436
6	86.224	47.0863	53.5451	6700	0	86.2069	10.9969	-21.7697	-26.2948
7	90.4614	87	51.2785	1020	0	100	15.2343	18.144	-28.5614
8	97.0162	101.29	55.7912	23067	1	93.4579	21.7891	32.4336	-24.0487
9	106.605	75	52.4606	3533	0	86.2069	31.3784	6.14398	-27.3793
10	70.0522	79.4952	54.2011	6027	0	78.7402	-5.17483	10.6392	-25.6388
11	62.8942	98.3563	54.5338	7082	0	89.2857	-12.3328	29.5003	-25.3061
12	62.81	51.0463	63.0946	13489	0	62.5	-12.4171	-17.8097	-16.7453
13	64.4038	59	52.2069	3118	0	82.6446	-10.8232	-9.85602	-27.633
14	93.9969	84.6638	58.7531	27603	1	64.1026	18.7699	15.8078	-21.0868
15	87.6282	114.648	56.618	5063	0	95.2381	12.4012	45.7924	-23.2219
16	70.0409	85.6431	57.6666	5749	0	70.4225	-5.18613	16.7871	-22.1733
17	89.4812	98.4765	56.6486	4732	0	84.7458	14.2542	29.6204	-23.1913
18	52.9421	51.1922	60.7925	10526	0	77.5194	-22.2849	-17.6639	-19.0474
19	49.2995	84.69	62.5478	17920	0	66.6667	-25.9276	15.834	-17.2921
20	101.168	95.2196	60.651	6852	0	82.6446	25.9413	26.3635	-19.1889
21	76.3784	58.7144	62.3866	14492	0	57.4713	1.15134	-10.1416	-17.4533
22	100.743	77.8305	59.6334	5476	0	66.2252	25.5163	8.97445	-20.2065
23	51.5135	98.4868	59.5229	4421	0	88.4956	-23.7135	29.6308	-20.317
24	116.636	98.1054	62.5271	12004	0	102.041	41.4092	29.2493	-17.3128
25	59.9891	104.512	62.0059	11562	0	85.4701	-15.238	35.6564	-17.834
26	75.7246	113.981	61.6561	6525	0	85.4701	0.497569	45.1249	-18.1838
27	67	74.4136	59.7101	4512	0	55.2486	-8.22705	5.55761	-20.1298
28	75.6552	82.4849	61.6856	6326	0	59.5238	0.428113	13.6289	-18.1543
29	33.6993	74.1623	65.184	19573	1	90.0901	-41.5277	5.30626	-14.6559
30	116.498	69.6336	65.7321	11621	0	90.9091	41.2709	0.777539	-14.1078
31	49.319	38.9709	65.2833	6232	0	89.2857	-25.9081	-29.8851	-14.5566
32	84.5376	63.6603	64.1999	3909	0	44.2478	9.31058	-5.19568	-15.64
33	37.8384	64.8332	66.459	7523	0	83.3333	-37.3887	-4.02285	-13.3809
34	70.8698	68.5654	65.8948	11510	0	41.6667	-4.35728	-0.290595	-13.9451
35	62.1934	94.1405	64.1494	9320	0	67.1141	-13.0337	25.2845	-15.6905
36	110.399	87.1126	65.2519	3936	0	79.3651	35.1717	18.2566	-14.588
37	99.8523	46.7117	70.0487	29286	1	71.4286	24.6252	-22.1443	-9.79125
38	96.1771	117.334	66.0303	4174	0	107.527	20.9501	48.4784	-13.8096
39	56.6838	33.5768	70.5903	17507	0	84.7458	-18.5433	-35.2793	-9.24958
40	94.5099	38.0722	67.6347	5902	0	80	19.2828	-30.7838	-12.2052
41	118.131	57.412	71.7924	11934	0	90.0901	42.9044	-11.4441	-8.0475
42	86.6407	95.3841	69.8982	15463	0	60.6061	11.4137	26.5281	-9.94172
43	84.8238	33.9995	73.1842	15818	0	78.125	9.59673	-34.8565	-6.65572
44	72.2803	51.2567	72.3679	13885	0	40.4858	-2.9467	-17.5994	-7.47205
45	44.4994	58	66.511	2832	0	72.4638	-30.7277	-10.856	-13.3289
46	61.8176	60.7956	68.9271	4955	0	41.3223	-13.4094	-8.06046	-10.9128
47	43	62	68.0118	3110	0	72.9927	-32.227	-6.85602	-11.8281
48	89.0462	86.476	72.6077	33998	1	48.7805	13.8191	17.62	-7.23225
49	45.5423	68.4289	70.3828	4742	0	64.5161	-29.6847	-0.42714	-9.45707
50	61.295	87.2269	69.6428	4851	0	52.0833	-13.9321	18.3709	-10.1971
51	111.91	103.592	71.5158	7297	0	106.383	36.6827	34.7364	-8.32411
52	48.6122	111.039	72.5728	13387	0	103.093	-26.6148	42.1827	-7.2671
53	31.4684	49.9909	74.6443	12295	0	97.0874	-43.7587	-18.8651	-5.19556
54	52.9619	69.4776	74.9593	12650	0	46.5116	-22.2651	0.621615	-4.88059
55	66.1519	71.7239	75.4632	14242	0	20.4918	-9.0752	2.86787	-4.37675
56	48.0014	78.8652	73.2282	8480	0	58.1395	-27.2257	10.0092	-6.61172
57	25.7292	81.9897	75.3637	14030	0	101.01	-49.4978	13.1337	-4.47624
58	89.915	30.1987	75.3383	11735	0	86.9565	14.688	-38.6573	-4.50159
59	80	58	71.0043	2749	0	34.6021	4.77295	-10.856	-8.83561
60	107.068	64.0168	75.554	7965	0	64.5161	31.8408	-4.83919	-4.28589
61	31.5708	67.8653	73.6315	6193	0	89.2857	-43.6562	-0.990754	-6.20836
62	73.1586	105.658	74.3167	7541	0	69.4444	-2.06846	36.8016	-5.5232
63	97.6585	76.298	74.3465	8825	0	47.3934	22.4315	7.44199	-5.49343
64	63.3807	120.324	77.0184	9195	0	107.527	-11.8464	51.4683	-2.82151
65	57	58.5061	73.0063	2266	0	44.6429	-18.227	-10.3499	-6.83365
66	94.7289	60.1046	79.003	19442	1	42.9185	19.5018	-8.7514	-0.836872
67	27.5021	61.6744	75.1766	4039	0	97.0874	-47.725	-7.1816	-4.6633
68	120.354	67.8083	74.7378	3310	0	93.4579	45.1266	-1.04769	-5.10215
69	56	98.5574	74.253	4030	0	74.6269	-19.227	29.7014	-5.58688
70	36	57.5058	74.5175	2966	0	84.7458	-39.227	-11.3502	-5.32241
71	75.6188	73.673	80.0959	38009	1	10.5485	0.391711	4.81698	0.256003
72	94.4286	85.4068	77.2744	5447	0	52.0833	19.2016	16.5508	-2.56545
73	60.4112	95.7319	81.9343	11016	0	62.8931	-14.8159	26.8758	2.09435
74	82	63	74.9909	3091	0	21.645	6.77295	-5.85602	-4.84901
75	119.009	76.0121	79.9118	12877	0	90.0901	43.7817	7.15607	0.0718635
76	48.1659	51.8881	80.9269	16544	0	63.2911	-27.0612	-16.9679	1.08696
77	81.5893	55	76.3063	5397	0	33.4448	6.36222	-13.856	-3.53359
78	119.574	85	76.785	3672	0	91.7431	44.3468	16.144	-3.05495
79	44.0183	91.3672	80.1115	6995	0	78.125	-31.2088	22.5111	0.271644
80	59	116	78.004	3681	0	103.093	-16.227	47.144	-1.83587
81	85.1097	55.9164	81.6613	11190	0	32.0513	9.88265	-12.9396	1.82142
82	63.8666	88.6669	81.8812	7841	0	47.3934	-11.3604	19.8108	2.04134
83	58.8598	102.828	83.8591	21576	1	77.5194	-16.3673	33.9715	4.01922
84	55.7296	37.5889	80.9342	4758	0	75.188	-19.4975	-31.2671	1.0943
85	54.2826	50.9106	83.4802	10877	0	54.0541	-20.9444	-17.9454	3.64031
86	37.4548	103.532	80.8363	3534	0	108.696	-37.7722	34.6756	0.996388
87	97.8774	118.435	84.321	12814	0	105.263	22.6503	49.5791	4.4811
88	72.4704	41.2407	84.9581	17494	0	54.6448	-2.75669	-27.6153	5.11817
89	42	41	81.9984	2431	0	85.4701	-33.227	-27.856	2.15849
90	113.688	56.9142	84.4591	5027	0	79.3651	38.4612	-11.9418	4.61919
91	50	72.24	82.9877	4562	0	50.5051	-25.227	3.38393	3.14784
92	112	87	82.5022	2911	0	79.3651	36.773	18.144	2.66234
93	46.4936	82.4092	86.0664	5632	0	65.3595	-28.7334	13.5532	6.22651
94	77.9125	105.6	88.8002	11693	0	85.4701	2.68549	36.7444	8.96032
95	96.8962	36.7956	89.1111	6168	0	77.5194	21.6692	-32.0604	9.27118
96	51.1873	93.511	89.7747	7604	0	72.9927	-24.0397	24.655	9.93479
97	67	106.505	87.5036	2988	0	80.6452	-8.22705	37.6494	7.66371
98	44.637	45.48	90.0784	5443	0	76.9231	-30.59	-23.376	10.2385
99	90.7588	76	87.9944	5301	0	38.3142	15.5317	7.14398	8.15446
100	67.0117	83.5318	90.5194	6661	0	44.843	-8.2153	14.6758	10.6795
101	65.8826	46.1381	91.9236	7460	0	54.6448	-9.34442	-22.7179	12.0837
102	48	34	90.5188	3117	0	88.4956	-27.227	-34.856	10.6789
103	53.5004	78	90.526	3525	0	57.4713	-21.7266	9.14398	10.6861
104	70.6839	80.0274	95.6318	11439	0	47.1698	-4.54319	11.1714	15.7919
105	90.9321	62.996	98.0682	15851	0	59.1716	15.7051	-5.86001	18.2283
106	85.3313	50.7402	96.4043	6454	0	61.3497	10.1042	-18.1158	16.5644
107	57.463	63.529	96.6465	4151	0	54.6448	-17.7641	-5.32699	16.8066
108	41.6368	71.4676	99.2965	6786	0	86.2069	-33.5903	2.61156	19.4566
109	57.848	93.1181	99.7759	9828	0	80.6452	-17.3791	24.2621	19.936
110	82	66.3316	100.337	3339	0	54.3478	6.77295	-2.52439	20.497
111	62	92	107.501	5246	0	90.0901	-13.227	23.144	27.661
112	53.4475	80.5986	110.786	6379	0	88.4956	-21.7796	11.7426	30.9464
Average intensity all telomeres:
9454.81
Average intensity normal telomeres:
7810.14
Percentage aggregates:
8.92857
a/c-ratio:
1.80098
nuclear center coordinates:
75.227
68.856
79.8399
nuclear volume:
414032

## Sheet: Cell 2
spots number	x	y	z	Intensity	Aggregates	Distance from nucl. center [%]	x1	y1	z1
1	45.1111	87.6376	71.6056	27791	1	74.0741	-39.3284	12.1765	-2.97359
2	122.587	91.3209	72.7347	24262	0	78.7402	38.1477	15.8598	-1.84443
3	51.4723	75.5187	71.701	5023	0	62.1118	-32.9671	0.0575849	-2.87814
4	83.2425	112.809	72.1889	8813	0	74.6269	-1.19702	37.3484	-2.39025
5	132.187	70.2548	71.5206	5054	0	93.4579	47.7477	-5.20632	-3.05857
6	125.696	85.817	73.7766	6161	0	80.6452	41.2564	10.3559	-0.802545
7	65.3057	88.44	71.9909	6368	0	42.5532	-19.1338	12.9789	-2.58824
8	98.3236	100.848	76.2885	12423	0	56.1798	13.8842	25.3864	1.70932
9	99	54	71.0117	1859	0	50	14.5605	-21.4611	-3.56743
10	108.621	64.1165	75.7553	23096	0	51.2821	24.1815	-11.3446	1.17609
11	68.5874	91.9245	78.6266	32480	1	52.9101	-15.8521	16.4634	4.0474
12	65	47	71.5026	2704	0	72.9927	-19.4395	-28.4611	-3.07657
13	116.483	76.312	77.197	19395	0	61.3497	32.0434	0.850931	2.61786
14	41.2726	77.0688	74.9551	6269	0	81.3008	-43.1669	1.60774	0.375964
15	61.5013	109.501	74.0451	5165	0	91.7431	-22.9382	34.0402	-0.53403
16	58.5602	46.5197	75.3714	5620	0	87.7193	-25.8792	-28.9414	0.792222
17	62.3597	70.7645	74.5307	4180	0	45.045	-22.0798	-4.69659	-0.0484608
18	102.754	114.389	74.4899	4289	0	79.3651	18.3143	38.9274	-0.0893146
19	108.068	58.2579	78.3102	17714	0	57.1429	23.6281	-17.2032	3.73101
20	84.1957	60.4778	79.6222	31316	1	31.8471	-0.243816	-14.9833	5.04307
21	84	70	74.5171	2605	0	11.1483	-0.43949	-5.46109	-0.0620812
22	65.1985	75.9291	75.4863	4080	0	37.037	-19.241	0.467956	0.907176
23	39.6175	86.8771	78.2883	9252	0	84.0336	-44.8219	11.416	3.70918
24	91.0531	87.1546	77.7808	7396	0	28.6533	6.6136	11.6935	3.20159
25	52.4141	95.6689	74.7863	3052	0	69.4444	-32.0254	20.2078	0.207099
26	72.6469	98.8648	77.0769	4925	0	61.3497	-11.7926	23.4037	2.49771
27	72.6181	59.3211	80.0182	20673	0	45.4545	-11.8214	-16.14	5.43899
28	59.9794	85.5524	79.8706	26795	1	51.0204	-24.4601	10.0914	5.29142
29	118.325	97.5342	77.8011	6590	0	78.125	33.8856	22.0731	3.22194
30	110	118	75.5368	2917	0	94.3396	25.5605	42.5389	0.957608
31	98	46.5786	76.718	3585	0	59.8802	13.5605	-28.8825	2.13885
32	104.414	119.839	77.0917	3956	0	91.7431	19.975	44.3783	2.51257
33	45.9183	69.8175	79.6794	5407	0	80	-38.5211	-5.64364	5.10027
34	104.335	73.6667	81.4716	13067	0	45.045	19.8959	-1.79443	6.89241
35	100.081	82.0805	81.3999	14510	0	41.1523	15.641	6.61943	6.82068
36	108.191	53.005	81.9315	7420	0	65.7895	23.7514	-22.4561	7.35231
37	82.3549	99.1593	81.0272	6075	0	56.1798	-2.08459	23.6982	6.44807
38	58.6377	104.081	79.5361	3537	0	88.4956	-25.8018	28.6195	4.95698
39	48.2993	79.1165	82.3571	3657	0	71.9424	-36.1402	3.65541	7.77796
40	88.8392	90.6248	84.438	5413	0	45.8716	4.39974	15.1637	9.85886
41	94.5081	63.5322	85.104	3285	0	42.1941	10.0686	-11.9289	10.5248
42	122.5	91	86	2543	0	87.7193	38.061	15.5389	11.4208
43	84	60.4937	92.4977	2806	0	59.8802	-0.43949	-14.9674	17.9185
Average intensity all telomeres:
9616.93
Average intensity normal telomeres:
7567.85
Percentage aggregates:
9.30233
a/c-ratio:
5.06141
nuclear center coordinates:
84.4395
75.4611
74.5792
nuclear volume:
365708

## Sheet: Cell 3
spots number	x	y	z	Intensity	Aggregates	Distance from nucl. center [%]	x1	y1	z1
1	51.9375	74.2364	70.8152	22690	0	48.3092	-17.2796	9.62819	-2.77451
2	84.9666	34.9509	71.1379	10150	0	91.7431	15.7495	-29.6573	-2.45185
3	115.202	51.6704	72.0073	31886	0	101.01	45.9848	-12.9378	-1.58242
4	66.4763	50.1462	76.4818	29008	0	38.9105	-2.74078	-14.462	2.89202
5	42.5285	55.1022	74.2342	32715	0	65.3595	-26.6886	-9.50604	0.644433
6	92.01	39.086	73.5335	12986	0	93.4579	22.7929	-25.5222	-0.0562108
7	26.5242	67.688	71.5444	8107	0	102.041	-42.6929	3.07976	-2.04537
8	40.2671	45.4991	75.127	25275	0	78.7402	-28.95	-19.1092	1.53725
9	42.8555	95.9794	72.971	5985	0	106.383	-26.3616	31.3712	-0.618745
10	85.5542	99.6075	72.2281	5969	0	89.2857	16.3371	34.9993	-1.36165
11	30.6773	63.5938	77.1327	31452	0	90.0901	-38.5398	-1.01443	3.5429
12	65.0611	88.3551	76.7745	35681	0	55.2486	-4.15602	23.7469	3.1848
13	46.6771	97.9138	74.8228	8368	0	103.093	-22.54	33.3056	1.23305
14	71.6605	110.167	74.2638	10707	0	101.01	2.44342	45.5583	0.674007
15	95.5265	58.8264	76.9284	22537	0	57.8035	26.3094	-5.78182	3.33862
16	78.9127	82.3599	75.4542	10719	0	48.0769	9.6956	17.7516	1.86446
17	82.3136	65.9582	75.5613	6699	0	27.6243	13.0965	1.34994	1.97159
18	53.8754	105.735	75.475	7531	0	104.167	-15.3417	41.1271	1.88523
19	55.3921	54.5806	76.8677	3982	0	40.9836	-13.825	-10.0276	3.27798
20	47.5913	80.5774	78.3066	7995	0	72.4638	-21.6258	15.9692	4.71688
21	54.6129	84	76.3191	3474	0	67.1141	-14.6042	19.3918	2.72936
22	63.0819	34.5378	79.2597	6599	0	80.6452	-6.13522	-30.0704	5.66997
23	77.3696	74.7064	83.1617	18243	0	48.3092	8.15252	10.0981	9.57191
24	53.5673	78.9155	83.158	27488	0	64.1026	-15.6498	14.3073	9.56827
25	68.8038	68.2948	84.524	20614	0	37.7358	-0.413323	3.68655	10.9343
26	74.8773	63.0631	86.572	5123	0	46.5116	5.66017	-1.54512	12.9823
27	75.8476	84.6649	83.8224	2562	0	64.5161	6.6305	20.0567	10.2326
28	115.112	51.3734	85.184	3894	0	113.636	45.8952	-13.2348	11.5942
29	42	54.673	87.4797	4891	0	90.9091	-27.2171	-9.93522	13.8899
30	64.6967	88.141	90.0744	4188	0	90.0901	-4.52039	23.5327	16.4846
31	102	62	75	2224	0	67.5676	32.7829	-2.60825	1.41025
32	39	62	73	2170	0	68.9655	-30.2171	-2.60825	-0.589752
33	30	60	76	10218	0	91.7431	-39.2171	-4.60825	2.41025
Average intensity all telomeres:
13397.9
Average intensity normal telomeres:
13397.9
Percentage aggregates:
0
a/c-ratio:
4.19854
nuclear center coordinates:
69.2171
64.6082
73.5898
nuclear volume:
209573

## Sheet: Cell 4
spots number	x	y	z	Intensity	Aggregates	Distance from nucl. center [%]	x1	y1	z1
1	79.709	41.653	76.5303	19688	0	86.9565	6.03543	-27.6887	3.45652
2	97	51.5905	60.6974	5138	0	66.6667	23.3264	-17.7513	-12.3764
3	121.794	58.328	73.7481	22716	0	87.7193	48.1199	-11.0138	0.674301
4	29.6766	62.0879	76.761	27214	1	82.6446	-43.997	-7.25387	3.68722
5	56.3186	58.8718	77.6466	31669	1	40	-17.3549	-10.4699	4.5728
6	35.0351	84.3581	71.9839	9225	0	83.3333	-38.6385	15.0163	-1.08994
7	45.6866	101.726	77.0508	37003	1	80	-27.987	32.3847	3.977
8	46.1479	41.0567	79.4484	37832	1	75.7576	-27.5257	-28.2851	6.3746
9	78.0127	87.9807	74.0471	7432	0	65.7895	4.33913	18.6389	0.97331
10	105.654	81.0499	74.5113	6128	0	59.1716	31.9808	11.7081	1.43744
11	120.873	87.3734	76.2697	17036	0	86.9565	47.1996	18.0317	3.19588
12	107.017	90.3933	76.1057	11967	0	69.4444	33.3436	21.0515	3.03184
13	81.9818	60.64	76.0108	9208	0	39.8406	8.30816	-8.70173	2.93701
14	95.5825	85.9816	75.4804	5138	0	50	21.9089	16.6398	2.40658
15	67.5496	100.338	78.1387	22601	0	76.9231	-6.12403	30.9966	5.06485
16	50.933	78.9812	79.1723	13466	0	50.2513	-22.7406	9.63942	6.09848
17	68.8441	94.3083	79.103	12713	0	65.3595	-4.82947	24.9665	6.02922
18	103.895	63.4983	79.7438	12195	0	62.8931	30.2212	-5.84351	6.66994
19	72.8759	71.4917	84.587	21222	0	41.841	-0.797675	2.14996	11.5132
20	94.4788	81.4226	80.8638	13893	0	50.2513	20.8052	12.0809	7.78994
21	92	53	78.0041	3864	0	80	18.3264	-16.3418	4.93025
22	83.6635	85.4723	79.6877	4075	0	47.1698	9.98993	16.1306	6.61388
23	49.1142	34.3812	81.7368	5073	0	89.2857	-24.5594	-34.9606	8.66298
24	44.639	66.6201	82.8673	14888	0	61.3497	-29.0346	-2.72164	9.79349
25	56.9752	70.3744	81.6894	5065	0	38.61	-16.6984	1.03266	8.6156
26	38.6491	78.8159	85.0947	25549	0	77.5194	-35.0245	9.47412	12.0208
27	49	85.56	80.7364	2573	0	59.5238	-24.6736	16.2182	7.66257
28	48.162	73.2452	82.6064	3636	0	55.2486	-25.5116	3.90347	9.53258
29	40.5155	94.4674	84.3882	8591	0	84.0336	-33.1581	25.1257	11.3143
30	82	38	85.9661	8345	0	123.457	8.3264	-31.3418	12.8923
31	49	46	89.4996	-4476	0	90.0901	-24.6736	-23.3418	16.4258
32	45.5145	101.493	90.4362	4658	0	96.1538	-28.1591	32.1516	17.3624
33	56.1552	58.6762	91.1554	2794	0	82.6446	-17.5184	-10.6656	18.0816
34	30	61.4989	90.4843	3455	0	99.0099	-43.6736	-7.84288	17.4105
35	46	41	92.4885	3032	0	109.89	-27.6736	-28.3418	19.4146
36	69	31	56	1946	0	86.9565	-4.6736	-38.3418	-17.0738
37	105	56	78	2003	0	70.4225	31.3264	-13.3418	4.92618
38	71	73	90	13051	0	61.3497	-2.6736	3.65823	16.9262
39	41	80	84	10976	0	71.9424	-32.6736	10.6582	10.9262
Average intensity all telomeres:
12291
Average intensity normal telomeres:
9804.12
Percentage aggregates:
10.5263
a/c-ratio:
3.43586
nuclear center coordinates:
73.6736
69.3418
73.0738
nuclear volume:
274835

## Sheet: Cell 6
spots number	x	y	z	Intensity	Aggregates	Distance from nucl. center [%]	x1	y1	z1
1	30.0718	44.1805	72.8292	16185	0	84.7458	-31.657	-21.1695	-1.52039
2	75.9488	81.1574	75.4413	29904	1	50.5051	14.22	15.8075	1.09176
3	89.856	93.9925	74.7643	32875	1	94.3396	28.1273	28.6425	0.414685
4	59.767	56.8737	74.4103	11762	0	18.8679	-1.96173	-8.47628	0.060726
5	34.2466	73.498	73.9401	8051	0	73.5294	-27.4821	8.14804	-0.40944
6	62.0568	26.5124	74.9206	11827	0	92.5926	0.328093	-38.8376	0.571028
7	58.8224	75.5423	75.0962	14115	0	23.5849	-2.90637	10.1924	0.746663
8	73.0571	66.6502	75.001	7004	0	26.455	11.3284	1.30024	0.651463
9	56.6114	50.8243	78.1698	24566	0	33.8983	-5.1173	-14.5257	3.82022
10	72.3276	87.3657	77.6811	17344	0	57.4713	10.5989	22.0157	3.33156
11	68.1999	50.5535	78.4341	21927	0	44.843	6.47118	-14.7965	4.08457
12	30.9437	82.3239	76.7633	5607	0	89.2857	-30.785	16.9739	2.41378
13	50	31	75.9935	4438	0	76.3359	-11.7287	-34.35	1.64398
14	67.0077	63.0827	78.8227	7136	0	23.31	5.27894	-2.26725	4.47317
15	47.4285	67.2761	80.13	18182	0	41.6667	-14.3002	1.92616	5.78046
16	65.2424	79.9866	79.5194	11575	0	39.2157	3.51364	14.6366	5.16986
17	67.651	103.176	77.2789	4432	0	83.3333	5.92223	37.8264	2.92931
18	79.8612	64.6416	80.5069	8259	0	47.8469	18.1325	-0.70835	6.15737
19	45	96.3315	77.3335	6007	0	83.3333	-16.7287	30.9815	2.98392
20	79	74	79.9841	1725	0	48.0769	17.2713	8.65001	5.63456
21	82	55	72	3922	0	52.0833	20.2713	-10.35	-2.34957
22	46	54	74	1448	0	43.29	-15.7287	-11.35	-0.349568
23	60	85	76	1246	0	43.4783	-1.72873	19.65	1.65043
24	81	82	78	-4112	0	59.1716	19.2713	16.65	3.65043
25	85	71	80	1609	0	58.4795	23.2713	5.65001	5.65043
26	73	93	78	910	0	68.4932	11.2713	27.65	3.65043
Average intensity all telomeres:
10882.2
Average intensity normal telomeres:
9099
Percentage aggregates:
8
a/c-ratio:
7.95687
nuclear center coordinates:
61.7287
65.35
74.3496
nuclear volume:
198522

## Sheet: Cell 7
spots number	x	y	z	Intensity	Aggregates	Distance from nucl. center [%]	x1	y1	z1
1	34.509	92.8239	74.3755	21296	0	107.527	-37.9795	26.9853	-0.800331
2	105.507	101.054	73.0706	7966	0	84.0336	33.0184	35.2155	-2.10516
3	57.1189	48.1306	75.6287	30337	1	49.505	-15.3695	-17.708	0.452855
4	36.4789	69.3248	76.1006	24963	0	70.4225	-36.0096	3.48623	0.924768
5	116.849	74.35	75.6394	30796	1	86.9565	44.3602	8.5114	0.463617
6	132.059	81.3147	74.3731	12192	0	120.482	59.5703	15.4761	-0.802692
7	84.2451	42.0692	76.5841	24710	0	58.8235	11.7566	-23.7694	1.40832
8	18.7408	69.0534	72.8721	4936	0	103.093	-53.7477	3.21483	-2.30371
9	97.3613	69.8213	74.6125	8884	0	48.5437	24.8728	3.98269	-0.56328
10	61.4724	89.8455	76.0984	18717	0	68.9655	-11.0161	24.0069	0.922589
11	56.8496	57.8174	78.3231	9357	0	37.7358	-15.6389	-8.02118	3.14732
12	59.3573	97.5687	76.5361	13986	0	90.9091	-13.1312	31.7301	1.36026
13	92.7339	44.8167	77.7262	15136	0	71.9424	20.2454	-21.0219	2.55038
14	82.5938	54.1435	76.6518	9772	0	37.3134	10.1053	-11.6951	1.47595
15	27.1862	66.1041	76.7494	9070	0	88.4956	-45.3023	0.265553	1.57357
16	144	85	74.0275	0	0	142.857	71.5115	19.1614	-1.14832
17	89.971	108.078	75.6089	8578	0	99.0099	17.4825	42.2391	0.433074
18	76.4253	28.4584	77.4923	8978	0	76.9231	3.9368	-37.3802	2.3165
19	51.3585	41.4349	78.5074	20105	0	68.0272	-21.13	-24.4036	3.33157
20	56.023	74.9849	77.9799	10107	0	42.1941	-16.4655	9.14634	2.80405
21	137.487	94.9177	77.3264	6970	0	131.579	64.9989	29.0791	2.15054
22	79.3217	64.879	78.793	11001	0	18.9394	6.83323	-0.959547	3.61717
23	78.556	94.5405	79.6666	19395	0	74.0741	6.06757	28.7019	4.49081
24	107.907	107.786	79.3885	9979	0	98.0392	35.4186	41.9474	4.21267
25	86.8131	64.6983	81.3613	13703	0	34.1297	14.3247	-1.14031	6.18551
26	77.5557	73.0851	77.9931	4151	0	18.2482	5.06719	7.2465	2.81731
27	114.085	90.634	78.5395	5530	0	89.2857	41.5966	24.7955	3.36371
28	130	130	77.0011	0	0	153.846	57.5115	64.1614	1.82527
29	144	91.5114	78.9949	0	0	142.857	71.5115	25.6729	3.81905
30	57	65	78.9994	2569	0	32.2581	-15.4885	-0.838565	3.82363
31	137	118	79.4992	3193	0	144.928	64.5115	52.1614	4.32343
32	56.9986	47.9144	89.0159	4796	0	60.9756	-15.4899	-17.9242	13.8401
33	51	41	91.488	2251	0	78.7402	-21.4885	-24.8386	16.3122
34	73	71	75	2852	0	13.3333	0.511519	5.16143	-0.175811
35	96	76	74	1960	0	47.8469	23.5115	10.1614	-1.17581
36	38	45	76	2551	0	86.2069	-34.4885	-20.8386	0.824189
37	50	29	75	2639	0	86.2069	-22.4885	-36.8386	-0.175811
Average intensity all telomeres:
11277.2
Average intensity normal telomeres:
10071.7
Percentage aggregates:
5.88235
a/c-ratio:
7.50842
nuclear center coordinates:
72.4885
65.8386
75.1758
nuclear volume:
312188

## Sheet: Cell 8
spots number	x	y	z	Intensity	Aggregates	Distance from nucl. center [%]	x1	y1	z1
1	75	83	40.5085	4876	0	87.7193	21.2354	32.3711	-7.39751
2	80	88	41.5024	7344	0	104.167	26.2354	37.3711	-6.40362
3	28.3263	30.1083	48.5169	29614	1	66.2252	-25.4383	-20.5206	0.610917
4	11.0615	35.3739	48.399	17456	0	107.527	-42.7031	-15.255	0.49302
5	77.4553	85.731	48.2119	27227	1	97.0874	23.6907	35.1021	0.305897
6	71.5779	34.2884	47.7558	4354	0	50.7614	17.8133	-16.3404	-0.150174
7	34.9759	21.0932	50.7116	18680	0	79.3651	-18.7886	-29.5357	2.80566
8	25.0579	39.535	50.8186	19205	0	74.6269	-28.7067	-11.0939	2.91267
9	63.3781	56.8029	49.6172	13152	0	25.4453	9.61351	6.17407	1.71127
10	89.3773	61.4533	49.7462	6936	0	81.3008	35.6127	10.8244	1.84022
11	84.3737	74.9184	50.3989	8521	0	84.0336	30.6091	24.2895	2.4929
12	56	25	48.4892	4016	0	70.922	2.23542	-25.6289	0.583245
13	77.1134	32.7033	50.6362	8189	0	61.7284	23.3488	-17.9256	2.73023
14	63.7726	33.5128	50.6296	5434	0	48.5437	10.0081	-17.1161	2.72364
15	64.8478	39.7921	51.665	14443	0	33.7838	11.0832	-10.8368	3.75901
16	90.0856	39.1653	51.3345	8973	0	84.7458	36.321	-11.4636	3.42857
17	79.2415	42.3884	51.9413	17648	0	60.9756	25.4769	-8.24046	4.03531
18	16.478	48.9469	51.2229	9737	0	91.7431	-37.2865	-1.68199	3.31698
19	88.3826	49.8455	49.6149	4124	0	76.9231	34.618	-0.783337	1.70894
20	53.7108	59.5383	51.985	16532	0	26.1097	-0.0538324	8.90946	4.07902
21	42.8324	56.7177	52.2357	11870	0	32.7869	-10.9321	6.08887	4.32969
22	57.7747	31.1095	50.8481	4295	0	58.8235	4.01011	-19.5194	2.94212
23	63.5824	46.7245	53.2085	13793	0	26.6667	9.81783	-3.90435	5.30256
24	36.9468	51.9091	52.1815	6487	0	45.045	-16.8177	1.28028	4.27549
25	66.9685	68.0686	53.0384	10141	0	51.2821	13.2039	17.4397	5.13247
26	46.4919	72.5559	52.9334	11058	0	72.9927	-7.27264	21.927	5.02744
27	68.7159	82.6481	53.1156	12742	0	84.0336	14.9513	32.0192	5.20965
28	43	89	50.0117	3868	0	128.205	-10.7646	38.3711	2.10575
29	81.0599	72.1534	52.7227	5518	0	76.3359	27.2953	21.5245	4.81671
30	38.7972	24.3463	53.4063	3242	0	70.4225	-14.9674	-26.2826	5.50029
31	23	45.6327	53.0242	3289	0	76.3359	-30.7646	-4.99612	5.11822
32	16.4157	72	53.6987	4148	0	100	-37.3488	21.3711	5.79274
33	73	66.4751	54.4926	4097	0	56.8182	19.2354	15.8462	6.58667
34	81	54	52	2636	0	62.1118	27.2354	3.37113	4.09403
35	73	51	51	1625	0	43.8596	19.2354	0.371132	3.09403
36	31	53	50	1339	0	54.9451	-22.7646	2.37113	2.09403
37	39	82	51	2568	0	104.167	-14.7646	31.3711	3.09403
38	90	68	54	2040	0	88.4956	36.2354	17.3711	6.09403
Average intensity all telomeres:
9242.55
Average intensity normal telomeres:
8177.11
Percentage aggregates:
5.26316
a/c-ratio:
7.48627
nuclear center coordinates:
53.7646
50.6289
47.906
nuclear volume:
253395

## Sheet: Cell 9
spots number	x	y	z	Intensity	Aggregates	Distance from nucl. center [%]	x1	y1	z1
1	66.2918	53.6296	6.28751	0	0	588.235	16.5153	-11.3279	-34.7917
2	55.8998	57.491	14.7066	5555	0	344.828	6.12329	-7.46654	-26.3726
3	67.2935	68.9867	15.0001	7351	0	384.615	17.517	4.02917	-26.0792
4	53.5096	52.1576	26.1289	9621	0	44.4444	3.73314	-12.8	-14.9503
5	54.8054	25.1707	28.3852	9555	0	81.3008	5.02891	-39.7868	-12.694
6	60.0452	43.9512	29.5681	16045	0	69.4444	10.2687	-21.0063	-11.5111
7	55.2465	31.8076	33.6738	14197	0	68.0272	5.47004	-33.15	-7.40543
8	84	68.3341	32.0003	6883	0	84.0336	34.2235	3.37659	-9.07891
9	60.2687	28	37.8479	9837	0	76.3359	10.4922	-36.9575	-3.23131
10	84.1178	87.8814	48.5983	34616	1	92.5926	34.3413	22.9239	7.5191
11	35.5486	89.1382	50.3492	19664	1	68.9655	-14.228	24.1806	9.26994
12	57.2124	89.6666	46.5059	24387	1	59.1716	7.43585	24.709	5.4267
13	48.2861	21.6526	45.3451	7806	0	79.3651	-1.49038	-43.3049	4.26592
14	28.4025	44.0542	46.6251	17610	0	84.7458	-21.374	-20.9033	5.54588
15	34.2274	60.3932	46.5519	18003	1	39.6825	-15.5491	-4.56433	5.47272
16	20.5141	81.5136	47.1412	14886	0	84.0336	-29.2624	16.556	6.06197
17	33.6699	32.7588	44.8249	4042	0	81.3008	-16.1066	-32.1987	3.74569
18	63.3292	93.1365	47.3826	11204	0	72.9927	13.5527	28.1789	6.3034
19	22.0552	96.7445	47.0815	8431	0	100	-27.7213	31.7869	6.00228
20	42.5389	50.4376	46.5565	6787	0	40.8163	-7.23765	-14.5199	5.47725
21	28.5078	87.2499	49.3265	14002	0	75.188	-21.2687	22.2923	8.24732
22	40.7147	29.4715	49.4997	10183	0	74.6269	-9.06177	-35.4861	8.42051
23	22.2928	70.5168	48.6432	7138	0	66.2252	-27.4837	5.55922	7.56403
24	52.6711	93.5576	49.5724	12020	0	67.1141	2.89464	28.6001	8.49322
25	70.1921	93.4104	49.4302	11654	0	80	20.4156	28.4528	8.35099
26	53.1157	107.581	50.3329	15558	0	97.0874	3.33923	42.6236	9.25367
27	52.3417	102.556	48.6317	3047	0	86.2069	2.5652	37.5988	7.55251
28	58	97	48	1275	0	76.3359	8.2235	32.0425	6.92078
29	56	83	50	1314	0	48.3092	6.2235	18.0425	8.92078
30	73	72	47	6629	0	54.3478	23.2235	7.04245	5.92078
Average intensity all telomeres:
11355.2
Average intensity normal telomeres:
9305.2
Percentage aggregates:
13.7931
a/c-ratio:
2.29761
nuclear center coordinates:
49.7765
64.9575
41.0792
nuclear volume:
236962

## Sheet: Cell 10
spots number	x	y	z	Intensity	Aggregates	Distance from nucl. center [%]	x1	y1	z1
1	46.038	91.2836	36.9732	12742	0	83.3333	-38.3449	5.75485	-33.1939
2	55.533	99.5453	34.3928	3892	0	81.3008	-28.8499	14.0166	-35.7743
3	65.4849	102.517	35.6216	6344	0	89.2857	-18.898	16.9883	-34.5455
4	61.287	67.9931	36.575	7544	0	78.125	-23.0959	-17.5356	-33.592
5	87	94	35.528	3529	0	84.7458	2.61709	8.47129	-34.639
6	55.2986	104.566	39.8897	22508	1	74.0741	-29.0843	19.0375	-30.2774
7	53.899	59.141	41.2117	10224	0	84.7458	-30.4839	-26.3877	-28.9553
8	105.921	82.3847	42.5679	12720	0	125	21.5379	-3.14397	-27.5991
9	67.9975	90.9977	41.3362	6167	0	76.3359	-16.3854	5.46898	-28.8308
10	93.2358	109.117	39.8806	3617	0	89.2857	8.85287	23.5881	-30.2864
11	52.6091	83.5732	45.6002	33027	1	66.6667	-31.7739	-1.9555	-24.5668
12	36.3383	101.081	42.6158	6144	0	92.5926	-48.0446	15.5525	-27.5512
13	46.4547	68.6191	41.8857	3339	0	86.2069	-37.9282	-16.9096	-28.2813
14	106.701	102.658	50.2635	28233	1	91.7431	22.3178	17.1294	-19.9035
15	70.4451	86.2239	44.6108	6552	0	65.7895	-13.9378	0.69514	-25.5562
16	81.3729	100.177	45.9207	12490	0	74.0741	-3.01002	14.648	-24.2463
17	91.0831	115.535	44.4562	5791	0	74.0741	6.7002	30.0061	-25.7108
18	101.481	130.36	43.0173	3853	0	101.01	17.0982	44.8311	-27.1498
19	95.03	46.6055	46.6236	9478	0	99.0099	10.6471	-38.9232	-23.5434
20	104.572	52.8706	48.6502	11033	0	108.696	20.1895	-32.6581	-21.5168
21	85	58.2475	44.4359	4189	0	100	0.617092	-27.2812	-25.7312
22	84.719	53.4378	43.7187	5981	0	113.636	0.336079	-32.0909	-26.4483
23	88.1297	74.3613	47.808	12524	0	72.4638	3.74682	-11.1674	-22.359
24	92.5966	91	44.7125	4041	0	75.188	8.21365	5.47129	-25.4545
25	129.246	108.157	48.6156	20612	1	83.3333	44.8633	22.6282	-21.5515
26	57.18	66.3741	46.6884	4867	0	69.9301	-27.2029	-19.1546	-23.4787
27	133.836	73.213	49.2887	11555	0	101.01	49.4533	-12.3157	-20.8783
28	97.4894	134.911	53.2688	49376	1	81.9672	13.1065	49.3823	-16.8982
29	80.9334	69.9744	50.4239	17212	0	70.922	-3.44947	-15.5543	-19.7431
30	89.1917	31.444	51.9083	15493	0	90.0901	4.80875	-54.0847	-18.2588
31	62.7899	33.3633	51.1937	9745	0	89.2857	-21.593	-52.1654	-18.9734
32	59.154	44.054	52.255	19049	0	82.6446	-25.2289	-41.4748	-17.9121
33	64.2663	95.6803	52.1749	19261	0	45.6621	-20.1167	10.1515	-17.9922
34	57.9542	120.761	51.4352	11960	0	70.4225	-26.4287	35.2322	-18.7318
35	87.9561	51.9166	50.1252	6474	0	87.7193	3.57322	-33.6121	-20.0418
36	63.7403	55.9244	50.8494	5753	0	66.6667	-20.6426	-29.6043	-19.3176
37	110.103	82.2	51.369	10832	0	56.8182	25.7204	-3.32874	-18.798
38	123.261	107.939	53.2789	21860	1	72.9927	38.8782	22.41	-16.8881
39	69.1864	111.157	51.7157	8324	0	53.1915	-15.1965	25.6286	-18.4513
40	87.5783	117.891	53.4366	31365	1	59.8802	3.19543	32.3624	-16.7305
41	104.251	117.983	52.3447	12265	0	86.2069	19.8677	32.4541	-17.8224
42	116.239	129.18	51.1131	7861	0	112.36	31.8562	43.6515	-19.0539
43	81.4548	42.3958	51.5141	7386	0	72.9927	-2.92813	-43.133	-18.6529
44	103	76	49.5255	2822	0	80	18.6171	-9.52871	-20.6416
45	70.1435	127.328	53.8858	18896	0	72.9927	-14.2394	41.7995	-16.2812
46	47.4654	129.105	53.3113	16853	0	85.4701	-36.9175	43.5764	-16.8557
47	65.0303	132.832	54.0921	11165	0	80	-19.3526	47.3036	-16.0749
48	101.572	63.4734	52.3942	5646	0	57.8035	17.1886	-22.0554	-17.7728
49	54.4159	69.9556	56.1903	22573	1	62.1118	-29.967	-15.5731	-13.9768
50	66.9172	72.395	53.9392	10012	0	46.729	-17.4657	-13.1337	-16.2279
51	132.507	82.5913	50.7268	4099	0	84.0336	48.1242	-2.93743	-19.4403
52	41.0804	56.1365	54.7628	6214	0	94.3396	-43.3025	-29.3923	-15.4042
53	115.412	79.438	56.3128	24291	1	60.6061	31.0288	-6.09066	-13.8542
54	88.1578	112.916	55.2306	9037	0	50.5051	3.77492	27.3878	-14.9364
55	82.6577	35.5248	58.5081	34717	1	77.5194	-1.7252	-50.0039	-11.659
56	104.844	67.1189	54.7457	9573	0	55.5556	20.4616	-18.4098	-15.4214
57	37.9833	77.0567	56.8775	14856	0	70.922	-46.3996	-8.47197	-13.2896
58	89.0566	126.305	56.9276	14077	0	67.1141	4.67365	40.7759	-13.2394
59	79.7263	47.2573	54.003	8057	0	63.6943	-4.65656	-38.2715	-16.164
60	105.454	133.011	58.0743	15947	0	81.3008	21.0708	47.482	-12.0927
61	78.6476	142.903	56.2176	7303	0	98.0392	-5.73527	57.3743	-13.9495
62	72	46	53.4972	2323	0	68.0272	-12.3829	-39.5287	-16.6698
63	99.2676	78.3689	59.4516	19906	1	38.61	14.8847	-7.15982	-10.7154
64	137.771	85.4984	61.4581	9339	0	78.125	53.388	-0.0303368	-8.70895
65	140.785	93.0634	55.6028	3950	0	84.0336	56.4017	7.53474	-14.5643
66	70.5465	119.52	57.855	7094	0	57.4713	-13.8364	33.9918	-12.312
67	124.012	130.664	59.3437	14725	0	87.7193	39.6294	45.1349	-10.8234
68	121.502	86.5132	60.4888	20755	1	58.4795	37.119	0.984442	-9.67824
69	68.4985	91.9314	57.1268	6832	0	34.6021	-15.8844	6.40265	-13.0402
70	125.376	114.26	58.6361	11780	0	74.0741	40.9934	28.7314	-11.5309
71	150.269	98.8035	60.1149	10841	0	95.2381	65.8861	13.2748	-10.0521
72	37.5038	108.646	60.4755	10688	0	74.0741	-46.8791	23.1174	-9.69156
73	38.3203	43.9556	63.0408	17600	0	98.0392	-46.0626	-41.5732	-7.12625
74	92.8778	43.0496	61.4795	11887	0	64.9351	8.4949	-42.4791	-8.68758
75	142.813	97.105	58.9936	4900	0	85.4701	58.4301	11.5763	-11.1734
76	95.0826	121.844	65.6489	14580	0	56.4972	10.6997	36.3152	-4.51814
77	103.316	26.8769	62.3018	10115	0	86.9565	18.9334	-58.6518	-7.86524
78	20.2395	74.9479	62.8385	10772	0	85.4701	-64.1434	-10.5808	-7.32855
79	80.5848	76.7438	63.0575	24368	1	19.9203	-3.79815	-8.78495	-7.10951
80	62.7595	83.2301	61.8264	9413	0	37.8788	-21.6234	-2.29862	-8.3406
81	57.9592	86.3237	61.2308	8252	0	46.2963	-26.4237	0.795029	-8.93628
82	20.2238	87.4259	63.4212	29472	1	87.7193	-64.1591	1.89717	-6.74584
83	132.959	38.2869	64.4619	23433	1	90.9091	48.5761	-47.2418	-5.70518
84	103.899	41.4806	61.9871	8255	0	70.922	19.5163	-44.0481	-8.17996
85	29.1304	54.431	68.772	9507	0	84.7458	-55.2525	-31.0977	-1.395
86	96.9229	60.2088	62.1033	6953	0	44.4444	12.54	-25.32	-8.06371
87	128.377	126.516	63.7396	13670	0	84.0336	43.9937	40.9873	-6.4274
88	31.5513	126.811	61.5175	4739	0	91.7431	-52.8316	41.2827	-8.64949
89	54.1334	27.0728	64.8793	12482	0	93.4579	-30.2495	-58.4559	-5.28771
90	49.7417	124.951	64.6784	14170	0	74.0741	-34.6412	39.4226	-5.48864
91	92.993	23.5848	66.0669	13885	0	89.2857	8.6101	-61.9439	-4.10013
92	126.439	48.8644	63.8031	6706	0	75.7576	42.056	-36.6643	-6.36391
93	113.943	52.6279	63.5309	5842	0	68.4932	29.5599	-32.9008	-6.63617
94	34.5046	86.2678	61.7271	2367	0	71.9424	-49.8783	0.739101	-8.43994
95	28.7789	92.5066	65.0689	9326	0	76.3359	-55.604	6.97785	-5.09809
96	115.871	98.7726	74.826	15015	0	44.843	31.488	13.2439	4.65895
97	33.1644	105.869	65.7276	17784	0	74.0741	-51.2185	20.34	-4.43945
98	80.274	105.955	63.5965	10499	0	37.7358	-4.10894	20.4262	-6.57058
99	123.951	32.4854	70.0397	27640	1	92.5926	39.5681	-53.0433	-0.127292
100	144.133	61.1558	65.0727	6301	0	96.1538	59.7501	-24.3729	-5.09437
101	107.262	70.0929	66.639	17216	0	38.61	22.8789	-15.4358	-3.52804
102	11.6057	77.5888	63.9157	3821	0	95.2381	-72.7772	-7.93987	-6.25136
103	45.3346	92.6403	65.9556	9354	0	58.1395	-39.0483	7.11155	-4.21141
104	24.5328	110.309	67.9571	23381	1	85.4701	-59.8501	24.7806	-2.20997
105	40.8999	126.573	64.9009	8546	0	83.3333	-43.483	41.0441	-5.26612
106	39.545	132.368	66.1282	12090	0	90.0901	-44.8379	46.8395	-4.0388
107	113.257	140.362	68.154	28386	1	85.4701	28.874	54.833	-2.013
108	136.654	76.1778	68.4449	27869	1	77.5194	52.2715	-9.3509	-1.72217
109	91.1575	110.336	62.8229	2646	0	41.3223	6.77458	24.8073	-7.3441
110	56.9076	50.3423	70.8526	25258	1	60.9756	-27.4753	-35.1864	0.685574
111	77.508	60	64.0168	3047	0	39.2157	-6.87489	-25.5287	-6.15027
112	79.78	114.405	68.634	20355	1	39.5257	-4.60289	28.8763	-1.53308
113	26.6348	123.224	67.8802	7805	0	90.0901	-57.7481	37.6957	-2.28683
114	84.5869	126.15	67.223	22978	1	57.1429	0.203945	40.621	-2.94407
115	54.6345	45.1515	68.3422	8208	0	72.9927	-29.7484	-40.3772	-1.82487
116	82.2511	61.9791	69.9032	12880	0	32.6797	-2.13184	-23.5497	-0.263821
117	99.8503	61.6875	68.5854	8276	0	40.9836	15.4674	-23.8412	-1.58161
118	87.4473	87.05	70.6775	41000	1	4.49843	3.06441	1.52124	0.510425
119	33.4298	97.3696	69.5028	13887	0	68.4932	-50.9531	11.8409	-0.664255
120	63.913	29.5182	69.3743	6136	0	83.3333	-20.4699	-56.0105	-0.792719
121	75.6128	40.7404	68.6808	8598	0	62.8931	-8.77012	-44.7883	-1.48623
122	149.067	46.9633	70.1759	10679	0	101.01	64.6845	-38.5654	0.00883283
123	85.6906	69.4554	72.527	28984	1	21.4133	1.30772	-16.0733	2.35998
124	144.664	88.1363	71.1697	20770	1	81.9672	60.2816	2.60756	1.0027
125	122.546	117.654	67.3704	4313	0	68.0272	38.1636	32.1255	-2.79667
126	48.7244	139.585	68.1865	4296	0	86.9565	-35.6585	54.0562	-1.98049
127	31.4109	146.502	69.1673	4407	0	107.527	-52.972	60.9728	-0.9997
128	68.4186	26.3365	68.8242	4536	0	85.4701	-15.9643	-59.1923	-1.34285
129	128.825	107.749	72.169	11797	0	67.1141	44.4424	22.2208	2.00199
130	89	33.6432	69.0296	5939	0	72.9927	4.61709	-51.8855	-1.13745
131	30.8687	69.9776	72.4927	11194	0	69.4444	-53.5142	-15.5511	2.32571
132	15.451	105.533	69.6348	3944	0	94.3396	-68.9319	20.0044	-0.532202
133	62.5243	45.52	72.3079	9365	0	62.1118	-21.8586	-40.0087	2.14084
134	102.258	45.8437	71.0432	4539	0	57.4713	17.8747	-39.685	0.876128
135	162.047	65.5441	74.6989	0	0	113.636	77.6638	-19.9846	4.53189
136	9.83437	73.3774	71.3536	7978	0	95.2381	-74.5485	-12.1513	1.18661
137	33.5268	81.9445	72.7547	10093	0	64.1026	-50.8562	-3.58424	2.58764
138	60.6392	95.579	73.344	23728	1	33.4448	-23.7437	10.0503	3.17697
139	103.168	158.94	73.0614	0	0	103.093	18.7856	73.411	2.89438
140	105.418	38	70.2787	2524	0	69.4444	21.0352	-47.5287	0.111655
141	94.6795	39.7952	70.8614	4447	0	63.2911	10.2966	-45.7335	0.694355
142	139.708	59.4457	72.4037	5239	0	83.3333	55.3251	-26.083	2.23668
143	72.4235	60.0234	74.5842	14402	0	38.61	-11.9594	-25.5053	4.41718
144	53.1533	119.302	73.616	10353	0	58.8235	-31.2296	33.7734	3.44893
145	146.754	120.435	72.1616	4428	0	95.2381	62.3707	34.9065	1.99452
146	129.701	17.7911	73.6024	4718	0	109.89	45.318	-67.7377	3.43532
147	46.6903	42	71.4852	3854	0	80	-37.6926	-43.5287	1.31818
148	27.636	48.567	72.6841	4220	0	88.4956	-56.7469	-36.9617	2.51701
149	148.887	67.844	75.8473	9907	0	92.5926	64.5045	-17.6847	5.68031
150	80.3249	98.8251	76.4514	26968	1	36.9004	-4.05801	13.2964	6.28437
151	156.461	115.559	73.5283	4592	0	106.383	72.0779	30.0299	3.36126
152	152.547	122.503	72.7806	4203	0	103.093	68.1644	36.9747	2.61357
153	115	127.392	71.291	2859	0	69.4444	30.6171	41.8637	1.12396
154	63.3975	141.608	72.7025	4757	0	80.6452	-20.9854	56.0791	2.53546
155	40.457	106.54	74.7716	6537	0	62.5	-43.9259	21.0117	4.60459
156	97.7641	107.372	71.8734	5050	0	34.1297	13.3812	21.843	1.70636
157	110.251	133.347	77.0959	13848	0	73.5294	25.8677	47.8181	6.92884
158	92	39.6465	73.9992	9380	0	62.5	7.61709	-45.8822	3.83219
159	57.7458	40.7587	74.7166	4206	0	69.4444	-26.6371	-44.77	4.54953
160	98	79	72.4943	6391	0	20.284	13.6171	-6.52871	2.32723
161	16	91.6985	73.4791	3124	0	87.7193	-68.3829	6.16981	3.31204
162	116.3	80.6137	76.9185	9485	0	43.4783	31.9172	-4.91498	6.75146
163	133.208	100.305	74.6696	2173	0	67.5676	48.8251	14.7763	4.50251
164	50	155	74.0207	2062	0	104.167	-34.3829	69.4713	3.85369
165	130	38	75.9677	3600	0	84.7458	45.6171	-47.5287	5.80064
166	127.659	45.2761	77.2678	5965	0	76.9231	43.2762	-40.2526	7.10073
167	161	90	75.4928	2219	0	103.093	76.6171	4.47129	5.32581
168	83.2944	149.224	76.8648	4659	0	86.9565	-1.0885	63.6954	6.69777
169	23	107	75.9746	3021	0	84.0336	-61.3829	21.4713	5.8076
170	142	98.4871	78.0269	3284	0	78.7402	57.6171	12.9584	7.85982
171	94.5501	88.1108	80.4437	6179	0	27.3224	10.1672	2.58207	10.2767
172	144.645	94	78.9699	3871	0	80	60.2617	8.47129	8.80284
173	86.3511	118.2	79.7714	7531	0	44.6429	1.96817	32.6712	9.60434
174	113.88	150.361	79.2273	3626	0	96.1538	29.4973	64.8322	9.06026
175	107.418	97.403	84.6048	18857	0	59.1716	23.0351	11.8743	14.4377
176	68	81	82.519	6688	0	78.125	-16.3829	-4.52871	12.3519
177	83.9394	109.689	85.9064	19028	0	60.241	-0.443555	24.1603	15.7393
178	64.845	98.6913	85.1373	7447	0	81.3008	-19.5379	13.1626	14.9703
179	94	97.5541	84.7379	6080	0	117.647	9.61709	12.0254	14.5708
180	102.624	102.111	87.3055	7776	0	58.4795	18.241	16.5822	17.1384
181	78.9551	86.8869	91.7988	15465	0	68.9655	-5.42784	1.35821	21.6318
182	91.3824	103.556	92.2213	5125	0	153.846	6.99946	18.0277	22.0543
183	110.468	101.512	96.3499	8119	0	175.439	26.0848	15.9837	26.1828
184	95.5215	68.4104	96.8282	7926	0	81.3008	11.1386	-17.1183	26.6611
185	75	96	97.0159	4563	0	98.0392	-9.38291	10.4713	26.8489
186	73	114.418	96.3036	7404	0	86.9565	-11.3829	28.8893	26.1366
187	113.616	93.8651	103.09	18973	0	80.6452	29.2332	8.33644	32.9231
188	85	109	98.5033	4285	0	196.078	0.617092	23.4713	28.3362
189	115.73	110.726	100.477	5816	0	96.1538	31.3475	25.197	30.31
190	78.0795	80.9701	102.061	12225	0	82.6446	-6.30345	-4.55857	31.8935
191	116	88.3874	102.507	6487	0	86.9565	31.6171	2.85869	32.3402
192	100.887	82.3415	105.29	11590	0	107.527	16.5042	-3.18718	35.1231
193	69.2481	116	102	6498	0	101.01	-15.1348	30.4713	31.8332
194	139	66	80	2063	0	77.5194	54.6171	-19.5287	9.83296
195	122	52	63	2006	0	69.4444	37.6171	-33.5287	-7.16704
Average intensity all telomeres:
10921.9
Average intensity normal telomeres:
8337.98
Percentage aggregates:
13.9896
a/c-ratio:
2.33434
nuclear center coordinates:
84.3829
85.5287
70.167
nuclear volume:
859371

[truncated: 27 more sheets: Cell 11, Cell 12, Cell 13, Cell 14, Cell 15, Cell 16, Cell 17, Cell 18, Cell 19, Cell 20, Cell 21, Cell 22, Cell 23, Cell 24, Cell 25, Cell 26, Cell 27, Cell 28, Cell 29, Cell 30 …]
