# Supplementary material for: Advancing Risk Assessment of Intermediate Risk Prostate Cancer Patients
Source: Cancers (Basel). 2019 Jun 20;11(6):855. doi: 10.3390/cancers11060855 (PMC6627662; doi:10.3390/cancers11060855)
Supplement: Supplementary file 1 [file cancers-11-00855-s001.zip › Patient samples_julius paper/Patient samples/Patient 56.xlsx]

## Sheet: Sheet2
Intensity [a.u.]	Number of telomeres
0	5
1000	29
2000	93
3000	120
4000	133
5000	102
6000	105
7000	74
8000	90
9000	76
10000	78
11000	60
12000	52
13000	46
14000	46
15000	33
16000	38
17000	32
18000	24
19000	33
20000	27
21000	20
22000	22
23000	14
24000	10
25000	18
26000	16
27000	15
28000	9
29000	8
30000	13
31000	11
32000	7
33000	15
34000	9
35000	8
36000	2
37000	5
38000	6
39000	2
40000	4
41000	5
42000	2
43000	2
44000	4
45000	2
46000	1
47000	1
48000	2
49000	1
50000	1
51000	2
52000	2
53000	0
54000	0
55000	1
56000	0
57000	1
58000	1
59000	0
60000	0
61000	0
62000	0
63000	0
64000	0
65000	0
66000	0
67000	0
68000	0
69000	0
70000	0
71000	0
72000	0
73000	0
74000	1
75000	0

## Sheet: Cell 2
spots number	x	y	z	Intensity	Aggregates	Distance from nucl. center [%]	x1	y1	z1
1	93.2769	52.429	64.7305	18564	0	64.5161	38.6932	-6.66649	2.3391
2	32.8592	105.019	68.9866	26345	1	76.9231	-21.7245	45.9239	6.59516
3	71.0657	105.682	66.5987	33574	1	102.041	16.4821	46.5866	4.20732
4	64.8298	28.8248	65.9732	11922	0	54.3478	10.2462	-30.2707	3.58178
5	62.6781	48.0609	65.8725	14145	0	23.1481	8.09444	-11.0345	3.48109
6	72.3218	88.4643	66.6199	24768	1	76.3359	17.7382	29.3688	4.22851
7	30.9395	24.9188	66.9657	13139	0	89.2857	-23.6441	-34.1767	4.5743
8	81.5722	84.3278	65.0199	6244	0	76.9231	26.9885	25.2324	2.62848
9	43.727	57.0319	68.7047	21382	1	22.0751	-10.8567	-2.06361	6.31332
10	62.7382	67.7293	66.5403	6420	0	26.5957	8.15456	8.63385	4.14887
11	50.4358	52.4978	66.7737	5111	0	22.2717	-4.14783	-6.59766	4.38227
12	53.8667	96.8326	68.242	11092	0	61.3497	-0.716951	37.7372	5.85058
13	36	129	64.5027	0	0	109.89	-18.5836	69.9045	2.1113
14	78.4397	21.9819	70.589	24022	1	72.9927	23.8561	-37.1136	8.19758
15	54.3235	28.526	70.3654	14561	0	57.8035	-0.260095	-30.5695	7.97401
16	106.613	39.6923	67.7609	10562	0	87.7193	52.0295	-19.4032	5.36945
17	74.3103	16.6944	71.6189	11907	0	78.7402	19.7267	-42.4011	9.22749
18	84.3295	71.7383	68.9294	8922	0	61.7284	29.7459	12.6428	6.53795
19	59.5069	79.4951	68.5131	5188	0	42.9185	4.92329	20.3996	6.12172
20	36.5594	82.2073	69.2741	9644	0	46.0829	-18.0243	23.1118	6.8827
21	54.4311	110	67.8025	4876	0	81.3008	-0.152538	50.9045	5.41113
22	51	73	67.9989	5667	0	26.5252	-3.58363	13.9045	5.60752
23	18.4306	76.7441	70.3503	10467	0	65.7895	-36.1531	17.6486	7.9589
24	24.225	90.3555	69.9533	5259	0	67.1141	-30.3586	31.26	7.56185
25	58	106	70.9903	2871	0	81.3008	3.41637	46.9045	8.59894
26	78.7166	15.4351	79.994	10362	0	97.0874	24.133	-43.6604	17.6026
27	18	84	68	1851	0	68.4932	-36.5836	24.9045	5.60859
28	55	53	72	6514	0	31.8471	0.416367	-6.09547	9.60859
29	56	58	67	2722	0	14.3472	1.41637	-1.09547	4.60859
Average intensity all telomeres:
11717.9
Average intensity normal telomeres:
8609.13
Percentage aggregates:
17.8571
a/c-ratio:
9.12058
nuclear center coordinates:
54.5836
59.0955
62.3914
nuclear volume:
488122

## Sheet: Cell 3
spots number	x	y	z	Intensity	Aggregates	Distance from nucl. center [%]	x1	y1	z1
1	79.8527	100.64	28.8584	21681	1	95.2381	12.0799	46.4583	-9.21352
2	49.5314	86.5094	29.683	26707	1	72.4638	-18.2415	32.3278	-8.38889
3	32.9858	66.5974	28.901	5295	0	67.5676	-34.7871	12.4158	-9.17093
4	65.8891	72.2509	29.1175	7056	0	50.7614	-1.8838	18.0694	-8.95445
5	51.8727	25.5524	32.4927	17896	0	91.7431	-15.9001	-28.6291	-5.57918
6	123.679	38.1731	30.0779	7025	0	123.457	55.9062	-16.0084	-7.99403
7	50.1298	44.9869	30.4125	7479	0	64.5161	-17.6431	-9.19464	-7.65939
8	84.3871	91.58	31.0814	12265	0	84.0336	16.6142	37.3984	-6.99052
9	99.1876	44.8682	30.6378	5812	0	68.4932	31.4147	-9.31333	-7.43416
10	21.1298	74.4776	32.8205	14888	0	84.0336	-46.643	20.296	-5.25141
11	93.1671	94.8123	31.8536	6965	0	95.2381	25.3942	40.6308	-6.2183
12	65.2708	96.5143	32.4056	10856	0	85.4701	-2.50206	42.3327	-5.66636
13	98.3502	86.474	34.005	12234	0	87.7193	30.5773	32.2924	-4.06692
14	47.22	100.685	32.8067	8985	0	100	-20.5528	46.5032	-5.2652
15	117.291	29.7758	33.583	7692	0	90.9091	49.5186	-24.4057	-4.48893
16	57.611	53.346	34.4509	13491	0	22.9358	-10.1618	-0.835529	-3.62105
17	101.422	64.3507	35.1059	16446	0	75.188	33.6489	10.1691	-2.96597
18	28.4153	83.2248	33.4946	9408	0	86.2069	-39.3575	29.0432	-4.57732
19	76.8838	59.3275	35.2662	10732	0	20.8333	9.11095	5.14592	-2.80574
20	46	67	32.5233	5091	0	45.045	-21.7729	12.8185	-5.54861
21	66	47	32	3534	0	28.0899	-1.77286	-7.18154	-6.07192
22	53	33	36	1463	0	70.922	-14.7729	-21.1815	-2.07192
23	51	40	36	2600	0	57.1429	-16.7729	-14.1815	-2.07192
24	98	51	29	3033	0	59.5238	30.2271	-3.18154	-9.07192
25	63	54	28	1503	0	54.0541	-4.77286	-0.181537	-10.0719
Average intensity all telomeres:
9605.48
Average intensity normal telomeres:
8336.91
Percentage aggregates:
8
a/c-ratio:
10.8306
nuclear center coordinates:
67.7729
54.1815
38.0719
nuclear volume:
314768

## Sheet: Cell 4
spots number	x	y	z	Intensity	Aggregates	Distance from nucl. center [%]	x1	y1	z1
1	79.0636	34.1185	30.158	19243	0	49.505	13.7268	-19.3865	-11.4737
2	59.8758	99.2637	26.3227	0	0	100	-5.46109	45.7587	-15.3091
3	29.7248	61.5882	29.2711	33741	1	65.7895	-35.6121	8.0832	-12.3606
4	107.902	65.6481	27.4569	9002	0	86.2069	42.5654	12.143	-14.1749
5	72.3188	72.715	29.145	25057	1	41.841	6.98195	19.21	-12.4868
6	40.9393	26.254	26.4181	5169	0	71.9424	-24.3976	-27.251	-15.2136
7	40.2811	45.2278	28.4632	15648	0	61.3497	-25.0558	-8.27723	-13.1685
8	102.45	65.9624	27.9798	9983	0	77.5194	37.1134	12.4574	-13.652
9	67.8528	6.50825	28.425	0	0	116.279	2.5159	-46.9968	-13.2068
10	77.4558	6.33188	27.4491	0	0	129.87	12.1189	-47.1732	-14.1827
11	42.1521	77.7092	30.4451	13367	0	61.7284	-23.1848	24.2042	-11.1866
12	111.245	46.8347	30.5828	12010	0	92.5926	45.9084	-6.67032	-11.049
13	78.5215	55.0464	28.9397	5707	0	39.3701	13.1846	1.54135	-12.6921
14	16.2789	66.7268	32.2455	25903	1	87.7193	-49.058	13.2218	-9.38626
15	56.9806	38.169	31.2048	10436	0	46.2963	-8.35622	-15.3361	-10.427
16	87.1927	49.136	31.0348	9144	0	44.4444	21.8559	-4.36904	-10.5969
17	43.9335	40.5241	32.6081	17630	0	52.356	-21.4034	-12.981	-9.02366
18	108	74	29.5158	3540	0	94.3396	42.6631	20.495	-12.116
19	48.0973	81.7986	30.5267	4650	0	61.7284	-17.2395	28.2935	-11.105
20	57.8824	85.5657	30.48	4685	0	69.9301	-7.45451	32.0607	-11.1517
21	32.415	91.6751	30.0039	6865	0	91.7431	-32.9219	38.17	-11.6279
22	43	15.6663	30.8348	3615	0	84.0336	-22.3369	-37.8387	-10.7969
23	45.8464	57.4141	30.9068	5836	0	48.3092	-19.4905	3.90911	-10.7249
24	88.7339	40.736	31.9947	4686	0	52.9101	23.397	-12.769	-9.63709
25	68	61	32.9972	3158	0	26.8097	2.66313	7.49496	-8.63452
26	66	68	32.4998	3686	0	31.5457	0.663126	14.495	-9.13199
27	106	39	27	3708	0	87.7193	40.6631	-14.505	-14.6318
28	84	34	30	10281	0	52.9101	18.6631	-19.505	-11.6318
29	81	36	33	19659	0	45.6621	15.6631	-17.505	-8.63176
30	58	55	30	2181	0	39.8406	-7.33687	1.49496	-11.6318
31	72	78	34	2837	0	53.4759	6.66313	24.495	-7.63176
32	80	91	28	3129	0	81.9672	14.6631	37.495	-13.6318
33	102	22	31	4435	0	92.5926	36.6631	-31.505	-10.6318
34	53	12	29	2942	0	86.2069	-12.3369	-41.505	-12.6318
Average intensity all telomeres:
9739.77
Average intensity normal telomeres:
7758.29
Percentage aggregates:
9.67742
a/c-ratio:
12.9217
nuclear center coordinates:
65.3369
53.505
41.6318
nuclear volume:
437036

## Sheet: Cell 5
spots number	x	y	z	Intensity	Aggregates	Distance from nucl. center [%]	x1	y1	z1
1	35.7365	38.0141	80.5505	29802	1	108.696	-39.0148	-29.5487	-0.698646
2	123.927	51.5523	79.238	10341	0	93.4579	49.1757	-16.0106	-2.01109
3	83.0246	36.5658	79.612	8444	0	71.9424	8.27321	-30.9971	-1.63712
4	114.882	75.8757	80.9473	14376	0	75.7576	40.1307	8.31277	-0.301833
5	55.5425	99.4329	79.4398	10885	0	75.7576	-19.2089	31.87	-1.80938
6	70.2943	21.2066	80.943	15193	0	107.527	-4.45707	-46.3563	-0.306112
7	88.8479	43.9349	79.2471	6692	0	59.1716	14.0965	-23.628	-2.00203
8	36.8534	92.1283	82.902	32235	1	81.3008	-37.8979	24.5654	1.65284
9	58.961	41.8564	82.5101	10618	0	70.922	-15.7903	-25.7065	1.261
10	115.69	70.6935	81.6513	5946	0	74.6269	40.9382	3.13064	0.4022
11	85.8282	91.3438	80.4505	4251	0	69.9301	11.0768	23.7809	-0.798606
12	45.684	70.2852	82.0785	8312	0	55.5556	-29.0673	2.72225	0.829328
13	50.0752	94.1552	83.4333	6047	0	69.9301	-24.6761	26.5923	2.18411
14	90.9336	82.9801	85.1254	9444	0	48.0769	16.1823	15.4172	3.87623
15	47.387	43	83.192	2755	0	84.7458	-27.3644	-24.5629	1.94291
16	60.5496	75.1317	87.0062	10496	0	33.3333	-14.2017	7.56876	5.75706
17	82	56	83	2770	0	29.5858	7.24864	-11.5629	1.75086
Average intensity all telomeres:
11094.5
Average intensity normal telomeres:
8438
Percentage aggregates:
11.7647
a/c-ratio:
13.0392
nuclear center coordinates:
74.7514
67.5629
81.2491
nuclear volume:
348314

## Sheet: Cell 6
spots number	x	y	z	Intensity	Aggregates	Distance from nucl. center [%]	x1	y1	z1
1	40.5283	23.7738	60.6669	31529	0	77.5194	-15.2883	-35.6421	-4.31512
2	78.8057	75.8802	60.671	44266	0	58.4795	22.989	16.4643	-4.311
3	23.6843	65.1754	63.3356	36712	0	67.5676	-32.1324	5.75943	-1.64641
4	47.5312	74.1134	62.8027	15909	0	37.594	-8.28548	14.6975	-2.17932
5	32.9093	30.0335	63.1566	11200	0	78.125	-22.9074	-29.3824	-1.82543
6	46.0492	31.7351	62.0844	6884	0	57.4713	-9.76748	-27.6809	-2.89757
7	47.0995	58.6907	64.1822	23163	0	18.797	-8.71715	-0.725204	-0.799802
8	61.5324	73.5443	63.4161	18623	0	32.2581	5.71571	14.1283	-1.56591
9	79.0755	28.3329	64.7999	33242	0	77.5194	23.2588	-31.083	-0.182111
10	66.0322	33.8949	64.8287	14650	0	54.3478	10.2155	-25.521	-0.153297
11	19.599	41.1231	63.1572	5837	0	86.9565	-36.2177	-18.2929	-1.82479
12	85	84	63.4945	4172	0	81.3008	29.1833	24.5841	-1.48747
13	61.7234	89.0388	67.7021	17314	0	60.241	5.90671	29.6228	2.72014
14	35.4247	62.0136	67.5136	11479	0	44.843	-20.3919	2.59764	2.53154
15	17.5056	82.4581	68.2456	6450	0	99.0099	-38.311	23.0422	3.26361
16	67	92	60	1874	0	71.9424	11.1833	32.5841	-4.98201
Average intensity all telomeres:
17706.5
Average intensity normal telomeres:
17706.5
Percentage aggregates:
0
a/c-ratio:
9.72237
nuclear center coordinates:
55.8167
59.4159
64.982
nuclear volume:
347202

## Sheet: Cell 7
spots number	x	y	z	Intensity	Aggregates	Distance from nucl. center [%]	x1	y1	z1
1	67	19	42.5027	2128	0	89.2857	1.15528	-31.6693	-19.6277
2	82.6904	77.0832	61.0234	33813	1	68.0272	16.8457	26.4139	-1.10703
3	86.0397	60.1206	62.166	19464	1	47.1698	20.195	9.45135	0.0355659
4	47.3309	67.2548	59.123	5839	0	64.1026	-18.5139	16.5856	-3.00744
5	77	21	57.5077	4357	0	77.5194	11.1553	-29.6693	-4.62268
6	113.253	37.7445	60.2397	4654	0	101.01	47.4086	-12.9248	-1.89069
7	107.446	38.9042	61.6672	6338	0	88.4956	41.6015	-11.765	-0.463165
8	101.302	55.651	60.6917	8368	0	74.0741	35.4577	4.98178	-1.43867
9	60.8659	78.5158	61.7119	11224	0	67.5676	-4.97879	27.8465	-0.41849
10	107.518	67.2828	62.1827	6700	0	95.2381	41.6734	16.6135	0.0522756
11	86	44	62	2960	0	43.1034	20.1553	-6.66926	-0.130411
12	59	54	61	1329	0	18.6567	-6.84472	3.33074	-1.13041
13	94	73	63	3121	0	74.6269	28.1553	22.3307	0.869589
14	100	18	57	3547	0	98.0392	34.1553	-32.6693	-5.13041
15	18	43	61	2116	0	90.9091	-47.8447	-7.66926	-1.13041
Average intensity all telomeres:
7730.53
Average intensity normal telomeres:
4821.62
Percentage aggregates:
13.3333
a/c-ratio:
6.05281
nuclear center coordinates:
65.8447
50.6693
62.1304
nuclear volume:
279057

## Sheet: Cell 8
spots number	x	y	z	Intensity	Aggregates	Distance from nucl. center [%]	x1	y1	z1
1	56.8718	102.374	45.0476	38092	0	70.922	-7.16296	38.4646	-16.3429
2	48.8615	40.2197	47.4527	51789	1	64.9351	-15.1733	-23.6893	-13.9378
3	55.7334	49.7812	46.7004	13591	0	47.8469	-8.30137	-14.1278	-14.6901
4	72.2514	89.744	47.9165	26109	0	57.8035	8.21662	25.835	-13.4739
5	77.3343	66.0812	55.1067	23957	0	34.4828	13.2996	2.17219	-6.28379
6	53.9543	74.6533	50.1731	22824	0	40.9836	-10.0805	10.7444	-11.2174
7	71.7069	46.0387	52.6895	39846	0	53.4759	7.6721	-17.8703	-8.70102
8	62.6332	93.9052	50.2342	11147	0	53.7634	-1.40161	29.9962	-11.1563
9	52.4815	118.074	50.506	6113	0	93.4579	-11.5533	54.1655	-10.8845
10	75.9239	54.2959	54.2873	8028	0	28.7356	11.8891	-9.61305	-7.10322
11	116.964	62.2524	58.1031	31132	0	98.0392	52.9292	-1.65662	-3.2874
12	22.1504	76.1244	55.3588	7314	0	78.125	-41.8844	12.2154	-6.03167
13	27.4799	90.7378	54.6853	7537	0	86.9565	-36.5549	26.8288	-6.70514
14	97.1599	51.8834	58.704	25156	0	56.4972	33.1251	-12.0256	-2.68647
15	89.3758	34	55.0076	5002	0	65.7895	25.341	-29.909	-6.38288
16	117.066	35.636	60.2699	33633	0	89.2857	53.0309	-28.273	-1.12055
17	11.3908	50.6214	60.8297	26434	0	96.1538	-52.6439	-13.2876	-0.560774
18	17.5091	81.5873	61.2851	17593	0	86.2069	-46.5257	17.6783	-0.105367
19	59.5138	118.779	60.5864	6816	0	93.4579	-4.52098	54.8697	-0.804051
20	44.0628	51.0149	63.3741	10445	0	40.9836	-19.972	-12.8941	1.98363
21	60.2163	43.5709	65.2728	18631	0	35.9712	-3.81849	-20.3381	3.8823
22	41.2934	62.147	63.7629	7354	0	38.7597	-22.7413	-1.76197	2.3724
23	80.7775	118.951	66.1032	13949	0	114.943	16.7427	55.0423	4.71269
24	104.821	95.2706	83.5159	35461	0	98.0392	40.7865	31.3616	22.1254
25	63	70	55	1540	0	21.3675	-1.03477	6.09103	-6.39049
26	41	79	59	3568	0	50.7614	-23.0348	15.091	-2.39049
Average intensity all telomeres:
18963.9
Average intensity normal telomeres:
17650.9
Percentage aggregates:
3.84615
a/c-ratio:
3.41819
nuclear center coordinates:
64.0348
63.909
61.3905
nuclear volume:
535881

## Sheet: Cell 9
spots number	x	y	z	Intensity	Aggregates	Distance from nucl. center [%]	x1	y1	z1
1	70.2806	93.319	70.9724	34289	0	69.9301	7.05793	23.2636	-15.269
2	89.5149	55.1366	74.307	41771	1	63.6943	26.2922	-14.9188	-11.9344
3	45.2655	77.7104	74.4823	26877	0	79.3651	-17.9572	7.65495	-11.7592
4	99.7596	60.7594	72.7651	4693	0	85.4701	36.5369	-9.29602	-13.4763
5	89.6796	72.3878	76.5551	30240	0	57.1429	26.4569	2.33244	-9.68635
6	75.3869	100.362	78.9137	51750	1	84.7458	12.1642	30.3061	-7.32768
7	29.8594	110.227	75.1964	9398	0	87.7193	-33.3634	40.1712	-11.0451
8	42.4948	113.456	77.8636	28316	0	85.4701	-20.7279	43.4009	-8.37782
9	53.8592	51.4826	76.8899	9446	0	47.3934	-9.36347	-18.5728	-9.35148
10	49.5953	77.4908	76.1444	7030	0	68.4932	-13.6274	7.43537	-10.097
11	70.341	104.266	77.7686	13392	0	78.7402	7.11831	34.2103	-8.47284
12	84.8329	50.88	79.3671	20007	0	54.9451	21.6102	-19.1754	-6.87432
13	38.6528	84.0917	77.6844	9835	0	72.4638	-24.5699	14.0363	-8.55697
14	87.5079	86	76.0094	5205	0	64.9351	24.2852	15.9446	-10.232
15	51.5181	45.5152	78.0169	8058	0	58.8235	-11.7046	-24.5402	-8.22451
16	47.349	56.9126	80.8275	22877	0	50.2513	-15.8737	-13.1428	-5.41387
17	30.6695	46.6597	81.1298	22045	0	96.1538	-32.5532	-23.3957	-5.11166
18	92.9504	89.2571	79.6146	7557	0	75.188	29.7277	19.2017	-6.62685
19	112.342	60.3575	81.3681	16469	0	105.263	49.1194	-9.69788	-4.87335
20	29.4796	62.0624	79.7718	7156	0	82.6446	-33.7432	-7.99297	-6.46962
21	94.9265	103.997	81.4459	12831	0	104.167	31.7038	33.9416	-4.79548
22	41	65.2746	79.1497	4954	0	55.8659	-22.2227	-4.78079	-7.09173
23	68.9381	64.6555	82.1656	8505	0	17.1527	5.71542	-5.39994	-4.07581
24	25.801	66.2924	81.7422	8394	0	91.7431	-37.4217	-3.76302	-4.49919
25	68.607	98.6626	82.4671	5910	0	64.9351	5.38424	28.6072	-3.77437
26	94	59	83.496	2511	0	66.2252	30.7773	-11.0554	-2.74544
27	59	76	74	2505	0	44.0529	-4.22272	5.9446	-12.2414
28	30	94	78	4408	0	75.7576	-33.2227	23.9446	-8.24142
29	69	86	79	3974	0	46.9484	5.77728	15.9446	-7.24142
30	61	46	75	2965	0	49.505	-2.22272	-24.0554	-11.2414
31	60	37	72	2875	0	68.0272	-3.22272	-33.0554	-14.2414
32	89	40	79	4013	0	74.0741	25.7773	-30.0554	-7.24142
33	43	84	83	2215	0	45.045	-20.2227	13.9446	-3.24142
34	103	88	82	3549	0	91.7431	39.7773	17.9446	-4.24142
Average intensity all telomeres:
13118.2
Average intensity normal telomeres:
11015.6
Percentage aggregates:
5.88235
a/c-ratio:
7.02514
nuclear center coordinates:
63.2227
70.0554
86.2414
nuclear volume:
359989

## Sheet: Cell 10
spots number	x	y	z	Intensity	Aggregates	Distance from nucl. center [%]	x1	y1	z1
1	86.9755	24.7474	77.1189	32105	1	71.9424	19.7411	-10.8644	-14.15
2	57.9339	42.611	76.5918	17023	0	46.9484	-9.30045	6.99922	-14.6771
3	93.3994	4.62939	77.603	0	0	86.2069	26.165	-30.9824	-13.6659
4	68.9752	37.4031	77.7498	16056	0	41.1523	1.74078	1.7913	-13.5191
5	41.1968	39.7499	77.0009	14771	0	59.5238	-26.0376	4.13806	-14.268
6	57.8697	5.16665	78.1973	0	0	84.7458	-9.36474	-30.4452	-13.0716
7	63.3545	65.4901	77.1153	9944	0	66.2252	-3.87994	29.8783	-14.1536
8	79.7743	28.9039	82.9229	11128	0	44.4444	12.5399	-6.70793	-8.34605
9	102.519	56.8671	80.2168	28716	1	108.696	35.2847	21.2552	-11.0522
10	37.0872	72.8254	78.9201	11190	0	94.3396	-30.1472	37.2136	-12.3488
11	74.7807	77.7699	79.4319	20655	0	91.7431	7.54626	42.1581	-11.837
12	54.557	63.6642	80.3332	11854	0	65.3595	-12.6774	28.0524	-10.9357
13	61.5687	51.3356	81.3021	10058	0	41.4938	-5.66565	15.7238	-9.96681
14	86.8785	58.5015	81.3483	9399	0	74.0741	19.6441	22.8897	-9.92066
15	47.4597	80.4878	84.2934	5709	0	99.0099	-19.7747	44.876	-6.97548
16	52.8439	60	84.9841	4473	0	58.1395	-14.3905	24.3882	-6.28483
Average intensity all telomeres:
14505.8
Average intensity normal telomeres:
11855
Percentage aggregates:
14.2857
a/c-ratio:
8.45694
nuclear center coordinates:
67.2344
35.6118
91.2689
nuclear volume:
311454

[truncated: 34 more sheets: Cell 11, Cell 12, Cell 13, Cell 14, Cell 15, Cell 16, Cell 17, Cell 18, Cell 19, Cell 20, Cell 21, Cell 22, Cell 23, Cell 24, Cell 25, Cell 26, Cell 27, Cell 28, Cell 29, Cell 30 …]
